# Supplementary material for: Assessing English language sentences readability using machine learning models
Source: PeerJ Comput Sci. 2022 Jan 4;8:e818. doi: 10.7717/peerj-cs.818 (PMC8771811; doi:10.7717/peerj-cs.818)
Supplement: Supplemental Information 1 [file peerj-cs-08-818-s001.ipynb]

# %% [code]
# This Python 3 environment comes with many helpful analytics libraries installed
# It is defined by the kaggle/python Docker image: https://github.com/kaggle/docker-python
# For example, here's several helpful packages to load

import numpy as np # linear algebra
import pandas as pd # data processing, CSV file I/O (e.g. pd.read_csv)

# Input data files are available in the read-only "../input/" directory
# For example, running this (by clicking run or pressing Shift+Enter) will list all files under the input directory

import os
for dirname, _, filenames in os.walk('/kaggle/input'):
    for filename in filenames:
        print(os.path.join(dirname, filename))

# You can write up to 20GB to the current directory (/kaggle/working/) that gets preserved as output when you create a version using "Save & Run All" 
# You can also write temporary files to /kaggle/temp/, but they won't be saved outside of the current session

# %% [code]
df = pd.read_csv("../input/ptdata/mixdata.csv") 

# %% [code]
df.describe()

# %% [code]
#df.drop(df.columns[[7]], axis=1, inplace=True)
#df.drop(df.columns[[8]], axis=1, inplace=True)

# %% [code]
dataset2 = df.drop(columns = ['complexity'])
dataset2.corrwith(df.complexity).plot.bar(
        figsize = (20, 10), title = "Correlation with complexitylevel", fontsize = 20,
        rot = 45, grid = True)

# %% [code]
df.describe()

# %% [code]
df.drop(df.columns[[9]], axis=1, inplace=True)

# %% [code]
df.head()

# %% [code]
df[2:18822] 

# %% [code]
import seaborn as sns


# %% [code]
import seaborn as sns
import matplotlib.pyplot as plt
no_id_data = df.copy()
no_id_data.drop("id", axis = 1, inplace = True)
sns.heatmap(data = no_id_data.corr(), annot = True)
plt.show()

# %% [code]
from sklearn.metrics import confusion_matrix, ConfusionMatrixDisplay
from sklearn.metrics import classification_report
from sklearn.model_selection import train_test_split

# %% [code]
X = df.iloc[:, :-1].values
y = df.iloc[:, -1].values

# Splitting the dataset into the Training set and Test set
X_train, X_test, y_train, y_test = train_test_split(X, y, test_size = 0.2, random_state = 0)

# %% [code]
from sklearn.linear_model import LogisticRegression
classifier = LogisticRegression()
classifier.fit(X_train, y_train)

log_pred = classifier.predict(X_test)

# Summary of the predictions made by the classifier
print(classification_report(y_test, log_pred))
print(confusion_matrix(y_test, log_pred))
# Accuracy score
from sklearn.metrics import accuracy_score
print('accuracy is',accuracy_score(log_pred,y_test))


# %% [code]
from sklearn.metrics import roc_curve, auc
from sklearn import datasets
from sklearn.multiclass import OneVsRestClassifier
#from sklearn.svm import LinearSVC
from sklearn.preprocessing import label_binarize
#from sklearn.cross_validation import train_test_split
from sklearn.model_selection import train_test_split
from sklearn.linear_model import LogisticRegression
#from sklearn.neighbors import KNeighborsClassifier
from sklearn.naive_bayes import GaussianNB

import numpy as np # linear algebra
import pandas as pd

import matplotlib.pyplot as plt

df = pd.read_csv("../input/ptdata/mixdata.csv") 

X = df.iloc[:, :1].values
y = df.iloc[:, 2].values

y = label_binarize(y, classes=[0,1,2,3,4,5,6])
n_classes = 7
my_classes = ["Plain_English", "Very_Easy", "Fairly_difficuly", "Fairly_Easy", "Difficult", " Easy", "very_Difficult"]

# shuffle and split training and test sets
X_train, X_test, y_train, y_test =\
    train_test_split(X, y, test_size=0.33, random_state=0)

# classifier
#clf = OneVsRestClassifier(LinearSVC(random_state=0))
#y_score = clf.fit(X_train, y_train).decision_function(X_test)


#clf = OneVsRestClassifier(KNeighborsClassifier(random_state=0))
#y_score= clf.fit(X_train, y_train).decision_function(X_test)

clf = OneVsRestClassifier(LogisticRegression(random_state=0))
y_score= clf.fit(X_train, y_train).decision_function(X_test)

#clf = OneVsRestClassifier(GaussianNB(random_state=0))
#y_score = clf.fit(X_train, y_train).decision_function(X_test)

# Compute ROC curve and ROC area for each class
fpr = dict()
tpr = dict()
roc_auc = dict()
for i in range(n_classes):
    fpr[i], tpr[i], _ = roc_curve(y_test[:, i], y_score[:, i])
    roc_auc[i] = auc(fpr[i], tpr[i])
    # Plot of a ROC curve for a specific class
for i in range(n_classes):
    plt.figure()
    plt.plot(fpr[i], tpr[i], label='ROC curve (area = %0.2f)' % roc_auc[i])
    plt.plot([0, 1], [0, 1], 'k--')
    plt.xlim([0.0, 1.0])
    plt.ylim([0.0, 1.05])
    plt.xlabel('False Positive Rate')
    plt.ylabel('True Positive Rate')
    plt.title('(Receiver operating characteristic)'+ my_classes[i])
    plt.legend(loc="lower right")
    plt.show()

# %% [code]
#roctry
import numpy as np # linear algebra
import pandas as pd # data processing, CSV file I/O (e.g. pd.read_csv)
pd.DataFrame({'Data Type': df.dtypes, 'Null Value': pd.isnull(df).any(), 
              'Count': list(map(lambda column: len(df[column].unique()), df.columns))})

# %% [code]
#roctry
from sklearn.model_selection import train_test_split

unique_cat = set(df['Class_Label'].unique())
df['Class_Label_'] = pd.Categorical(df['Class_Label'], categories=unique_cat).codes

y = df['Class_Label_']
X = df.drop(['Class_Label', 'Class_Label_', 'id'], axis=1)

X_train, X_test, y_train, y_test = train_test_split(X, y, random_state=0)

# %% [code]
#roctry
from sklearn.decomposition import PCA
from sklearn.pipeline import Pipeline
from sklearn.preprocessing import StandardScaler


pca_pipe = Pipeline(steps=[('norm', StandardScaler()), ('pca', PCA(n_components=2))]).fit(X_train)
pc = pca_pipe.transform(X_train)
pc_1, pc_2 = list(zip(*pc))

groups = pd.DataFrame({'pc_1' : pc_1, 'pc_2': pc_2, 'y': y_train}).groupby('y')

plt.figure(figsize=(10,8))
for group, color, name in zip(df['Class_Label_'].unique(), ['#0080ff', '#ff6600', '#9966ff','#DFFF00','#40E0D0','#000000','#00FF00'], 
                             df['Class_Label'].unique()):
    pc_group = groups.get_group(group)
    plt.scatter(pc_group.loc[:,'pc_1'], pc_group.loc[:,'pc_2'], color=color, label=name)
plt.legend()

# %% [code]
#roc try
from sklearn.model_selection import validation_curve
from sklearn.preprocessing import MinMaxScaler, PolynomialFeatures
from sklearn.linear_model import LogisticRegression
from sklearn.metrics import roc_auc_score

classifier = LogisticRegression()
#clf = LogisticRegression()
classifier_pipe = Pipeline(steps=[('poly', PolynomialFeatures(degree=2)), ('norm', MinMaxScaler()), 
                           ('classifier', classifier)])

param_name='C'
param_range=np.logspace(-4,1, 50)

train_score, test_score = validation_curve(classifier_pipe, X_train, y_train, scoring = 'accuracy',
                                           param_name='classifier__{}'.format(param_name),
                                           param_range=param_range)

train_max = list(map(np.max, train_score))
train_min = list(map(np.min, train_score))
train_mean = list(map(np.mean, train_score))

test_max = list(map(np.max, test_score))
test_min = list(map(np.min, test_score))
test_mean = list(map(np.mean, test_score))

plt.figure(figsize=(10,8))
for min_val, max_val, mean_val, color, name in zip([train_min, test_min],
                                             [train_max, test_max],
                                             [train_mean, test_mean],
                                             ['blue', 'orange'], 
                                             ['Train Score', 'Test Score']):

    plt.plot(param_range, mean_val, color=color, label=name)
    plt.fill_between(param_range, max_val, min_val, color=color, alpha=0.2)

plt.xlabel('Hyper Parameter ({})'.format(param_name))
plt.ylabel('Score (Accuracy)')
sns.despine()
def multi_class_roc(class_code):

    classifier_pipe.fit(X_train, y_train)
    return roc_auc_score(np.where(y_test==class_code, 1,0), 
                  [val[class_code] for val in classifier_pipe.predict_proba(X_test)])

print('roc auc score for Plain_English= {}'.format(multi_class_roc(0)))
print('roc auc score for Fairly_Easy = {}'.format(multi_class_roc(1)))
print('roc auc score Very_Easy = {}'.format(multi_class_roc(2)))
print('roc auc score Fairly_difficult = {}'.format(multi_class_roc(3)))
print('roc auc score Very_difficult = {}'.format(multi_class_roc(4)))
print('roc auc score Difficult = {}'.format(multi_class_roc(5)))
print('roc auc score Easy = {}'.format(multi_class_roc(6)))
print('average roc auc score = {}'.format(np.mean([multi_class_roc(0),
                                                  multi_class_roc(1),
                                                   multi_class_roc(2),
                                                   multi_class_roc(3),
                                                   multi_class_roc(4),
                                                   multi_class_roc(5),
                                                  multi_class_roc(6)])))  

# %% [code]
#try
from sklearn.linear_model import LogisticRegression
classifier = LogisticRegression()
classifier.fit(X_train, y_train)

log_pred = classifier.predict(X_test)
# Summary of the predictions made by the classifier
print(classification_report(y_test, log_pred))
#print(confusion_matrix(y_test, log_pred))
# Accuracy score
from sklearn.metrics import accuracy_score
print('accuracy is',accuracy_score(log_pred,y_test))

cm = confusion_matrix(y_test, log_pred)
print('Confusion Matrix')
print(cm)
disp = ConfusionMatrixDisplay(confusion_matrix=cm)
disp = disp.plot(cmap=plt.cm.Blues,values_format='g')
plt.show()

# %% [code]
# K-Nearest Neighbours
from sklearn.neighbors import KNeighborsClassifier

classifier = KNeighborsClassifier(n_neighbors=8)
classifier.fit(X_train, y_train)

knn_pred = classifier.predict(X_test)

# Summary of the predictions made by the classifier
print(classification_report(y_test, knn_pred))
print(confusion_matrix(y_test, knn_pred))
# Accuracy score
from sklearn.metrics import accuracy_score
print('accuracy is',accuracy_score(knn_pred,y_test))

# %% [code]
from sklearn.metrics import roc_curve, auc
from sklearn import datasets
from sklearn.multiclass import OneVsRestClassifier
from sklearn.svm import LinearSVC
from sklearn.preprocessing import label_binarize
#from sklearn.cross_validation import train_test_split
from sklearn.model_selection import train_test_split
from sklearn.neighbors import KNeighborsClassifier
from sklearn.metrics import accuracy_score
import pandas as pd

import matplotlib.pyplot as plt

df = pd.read_csv("../input/ptdata/mixdata.csv") 

X = df.iloc[:, :1].values
y = df.iloc[:, 2].values

y = label_binarize(y, classes=[0,1,2,3,4,5,6])
n_classes = 7
my_classes = ["Plain_English", "Very_Easy", "Fairly_difficuly", "Fairly_Easy", "Difficult", " Easy", "very_Difficult"]

# shuffle and split training and test sets
X_train, X_test, y_train, y_test =\
    train_test_split(X, y, test_size=0.33, random_state=0)

# classifier
#clf = OneVsRestClassifier(LinearSVC(random_state=0))

knn_9 = OneVsRestClassifier(KNeighborsClassifier(n_neighbors=9))
# fit the model to the training set
knn_9.fit(X_train, y_train)

# predict on the test-set
y_pred_9 = knn_9.predict(X_test)


print('Model accuracy score with k=9 : {0:0.4f}'. format(accuracy_score(y_test, y_pred_9)))

y_pred_train = knn_9.predict(X_train)

print('Training-set accuracy score: {0:0.4f}'. format(accuracy_score(y_train, y_pred_train)))

#y_pred_1 = knn_9.predict_proba(X_test)
y_scores = knn_9.predict_proba(X_test)

#print(y_scores)

from sklearn.metrics import roc_curve

#y_score = clf.fit(X_train, y_train).decision_function(X_test)

# Compute ROC curve and ROC area for each class
fpr = dict()
tpr = dict()
roc_auc = dict()
for i in range(n_classes):
    fpr[i], tpr[i], _ = roc_curve(y_test[:, i], y_scores[:, i])
    roc_auc[i] = auc(fpr[i], tpr[i])

# Plot of a ROC curve for a specific class
for i in range(n_classes):
    plt.figure()
    plt.plot(fpr[i], tpr[i], label='ROC curve (area = %0.2f)' % roc_auc[i])
    plt.plot([0, 1], [0, 1], 'k--')
    plt.xlim([0.0, 1.0])
    plt.ylim([0.0, 1.05])
    plt.xlabel('False Positive Rate')
    plt.ylabel('True Positive Rate')
    plt.title('(Receiver operating characteristic)'+my_classes[i])
    plt.legend(loc="lower right")
    plt.show()

# %% [code]
# Support Vector Machine's 
from sklearn.svm import SVC

classifier = SVC()
classifier.fit(X_train, y_train)

svc_pred = classifier.predict(X_test)

# Summary of the predictions made by the classifier
print(classification_report(y_test, svc_pred))
print(confusion_matrix(y_test, svc_pred))
# Accuracy score
from sklearn.metrics import accuracy_score
print('accuracy is',accuracy_score(svc_pred,y_test))

# %% [code]
from sklearn.metrics import roc_curve, auc
from sklearn import datasets
from sklearn.multiclass import OneVsRestClassifier
from sklearn.svm import LinearSVC
from sklearn.preprocessing import label_binarize
#from sklearn.cross_validation import train_test_split
from sklearn.model_selection import train_test_split


import numpy as np # linear algebra
import pandas as pd

import matplotlib.pyplot as plt

df = pd.read_csv("../input/ptdata/mixdata.csv") 

X = df.iloc[:, :1].values
y = df.iloc[:, 2].values

y = label_binarize(y, classes=[0,1,2,3,4,5,6])
n_classes = 7
my_classes = ["Plain_English", "Very_Easy", "Fairly_difficuly", "Fairly_Easy", "Difficult", " Easy", "very_Difficult"]

# shuffle and split training and test sets
X_train, X_test, y_train, y_test =\
    train_test_split(X, y, test_size=0.33, random_state=0)

# classifier
clf = OneVsRestClassifier(LinearSVC(random_state=0))
y_score = clf.fit(X_train, y_train).decision_function(X_test)

# Compute ROC curve and ROC area for each class
fpr = dict()
tpr = dict()
roc_auc = dict()
for i in range(n_classes):
    fpr[i], tpr[i], _ = roc_curve(y_test[:, i], y_score[:, i])
    roc_auc[i] = auc(fpr[i], tpr[i])
    # Plot of a ROC curve for a specific class
for i in range(n_classes):
    plt.figure()
    plt.plot(fpr[i], tpr[i], label='ROC curve (area = %0.2f)' % roc_auc[i])
    plt.plot([0, 1], [0, 1], 'k--')
    plt.xlim([0.0, 1.0])
    plt.ylim([0.0, 1.05])
    plt.xlabel('False Positive Rate')
    plt.ylabel('True Positive Rate')
    plt.title('(Receiver operating characteristic)'+my_classes[i])
    plt.legend(loc="lower right")
    plt.show()

# %% [code]
# Decision Tree's
from sklearn.tree import DecisionTreeClassifier

classifier = DecisionTreeClassifier()

classifier.fit(X_train, y_train)

y_pred = classifier.predict(X_test)

# Summary of the predictions made by the classifier
print(classification_report(y_test, y_pred))
print(confusion_matrix(y_test, y_pred))
# Accuracy score
from sklearn.metrics import accuracy_score
print('accuracy is',accuracy_score(y_pred,y_test))

# %% [code]
# Gaussian Naive Bayes
from sklearn.naive_bayes import GaussianNB
classifier = GaussianNB()
classifier.fit(X_train, y_train)

nv_pred = classifier.predict(X_test)

# Summary of the predictions made by the classifier
print(classification_report(y_test, nv_pred))
print(confusion_matrix(y_test, nv_pred))
# Accuracy score
from sklearn.metrics import accuracy_score
print('accuracy is',accuracy_score(nv_pred,y_test))

cm = confusion_matrix(y_test, nv_pred)
print('Confusion Matrix')
print(cm)
disp = ConfusionMatrixDisplay(confusion_matrix=cm)
disp = disp.plot(cmap=plt.cm.Blues,values_format='g')
plt.show()

# %% [code]
#RandomForestClassifier
from sklearn.ensemble import RandomForestClassifier
clf=RandomForestClassifier (n_estimators=100)
clf.fit (X_train, y_train)
pred=clf. predict (X_test)
from sklearn.metrics import classification_report, confusion_matrix
print (confusion_matrix (y_test, pred))
print (classification_report (y_test, pred))
from sklearn.metrics import accuracy_score as asc
print (asc (y_test,pred))


# %% [code]
#tryyy
from sklearn.metrics import accuracy_score, confusion_matrix
matrix_1 = confusion_matrix(y_test, log_pred) 
matrix_2 = confusion_matrix(y_test, svc_pred) 
matrix_3 = confusion_matrix(y_test, knn_pred)
matrix_4 = confusion_matrix(y_test, nv_pred)

# %% [code]
#try
df_1 = pd.DataFrame(matrix_1,
                     index = ['Plain_English','Very_Easy','Fairly_difficult','Fairly_Easy','Dificult','Easy','very_difficult'], 
                     columns = ['Plain_English','Very_Easy','Fairly_difficult','Fairly_Easy','Dificult','Easy','very_difficult'])

df_2 = pd.DataFrame(matrix_2,
                     index = ['Plain_English','Very_Easy','Fairly_difficult','Fairly_Easy','Dificult','Easy','very_difficult'], 
                     columns = ['Plain_English','Very_Easy','Fairly_difficult','Fairly_Easy','Dificult','Easy','very_difficult'])

df_3 = pd.DataFrame(matrix_3,
                     index = ['Plain_English','Very_Easy','Fairly_difficult','Fairly_Easy','Dificult','Easy','very_difficult'], 
                     columns = ['Plain_English','Very_Easy','Fairly_difficult','Fairly_Easy','Dificult','Easy','very_difficult'])
df_4 = pd.DataFrame(matrix_4,
                     index = ['Plain_English','Very_Easy','Fairly_difficult','Fairly_Easy','Dificult','Easy','very_difficult'], 
                     columns = ['Plain_English','Very_Easy','Fairly_difficult','Fairly_Easy','Dificult','Easy','very_difficult'])

# %% [code]
#try
plt.figure(figsize=(100,10))
plt.subplots_adjust(hspace = .50)
#plt.subplot(1,3,1)
#plt.title('confusion_matrix(logistic regression)')
#sns.heatmap(df_1, annot=True,cmap='Blues',values_format='g')

target_names = ['Plain_English','Very_Easy','Fairly_difficult','Fairly_Easy','Dificult','Easy','very_difficult']
labels_names = [0,1,2,3,4,5,6]

cm = confusion_matrix(y_test, log_pred)
print('Confusion Matrix')
print(cm)
disp = ConfusionMatrixDisplay(confusion_matrix=cm,display_labels=target_names)
disp = disp.plot(cmap=plt.cm.Blues,values_format='g')
plt.title('confusion_matrix(logistic regression)')
plt.show()

cm = confusion_matrix(y_test, svc_pred)
print('Confusion Matrix')
print(cm)
disp = ConfusionMatrixDisplay(confusion_matrix=cm,display_labels=target_names)
disp = disp.plot(cmap=plt.cm.Blues,values_format='g')
plt.title('confusion_matrix(Support vector machine)')
plt.show()

cm = confusion_matrix(y_test, knn_pred)
print('Confusion Matrix')
print(cm)
disp = ConfusionMatrixDisplay(confusion_matrix=cm,display_labels=target_names)
disp = disp.plot(cmap=plt.cm.Blues,values_format='g')
plt.title('confusion_matrix(KNearest Neighbour)')
plt.show()

cm = confusion_matrix(y_test, nv_pred)
print('Confusion Matrix')
print(cm)
disp = ConfusionMatrixDisplay(confusion_matrix=cm,display_labels=target_names)
disp = disp.plot(cmap=plt.cm.Blues,values_format='g')
plt.title('confusion_matrix(Naive Bayes)')
plt.show()

#plt.subplot(1,3,2)
#plt.title('confusion_matrix(Support vector machines)')
#sns.heatmap(df_2, annot=True,cmap='Greens')
#plt.subplot(1,3,3)
#plt.title('confusion_matrix(Random forest)')
#sns.heatmap(df_3, annot=True,cmap='Reds')
#plt.show()

# %% [code]
X = df.iloc[:,1:-1].values
y = df.iloc[:,-1].values

# %% [code]
from sklearn.preprocessing import LabelEncoder
from keras.utils import to_categorical

label_encoder_y = LabelEncoder()
y = label_encoder_y.fit_transform(y)
y = to_categorical(y)

# %% [code]
from sklearn.preprocessing import StandardScaler

standard_scaler = StandardScaler()
X = standard_scaler.fit_transform(X)

# %% [code]
from sklearn.model_selection import train_test_split

X_train, X_test, y_train, y_test = train_test_split(X,y, test_size = 0.2)

# %% [code]
from keras.models import Sequential
from keras.layers import Dense, Dropout

model = Sequential()

model.add(Dense(64, input_dim = 8, activation = 'relu'))
#model.add(Dense(64, activation = 'relu'))
#model.add(Dense(128, activation = 'relu'))
#model.add(Dense(64, activation = 'relu'))
model.add(Dense(64, activation = 'relu'))
model.add(Dropout(0.4))
#model.add(Dense(16, activation = 'relu'))
model.add(Dense(7, activation = 'softmax'))
model.compile(optimizer = 'adam', loss = 'categorical_crossentropy', metrics = ['accuracy'])
model.summary()

# %% [code]
model.fit(X_train, y_train, batch_size = 64, epochs = 10, verbose = 0)

# %% [code]
model.fit(X_train,y_train,epochs=20)
accuracy= model.evaluate(X_test,y_test)[1]
print ("Accuracy :{}", format (accuracy))

# %% [code]
#tryroc
from sklearn.metrics import roc_curve, auc

y_scores = model.predict_proba(X_test)

# Compute ROC curve and ROC area for each class
n_classes = 7
my_classes = ["Plain_English", "Very_Easy", "Fairly_difficuly", "Fairly_Easy", "Difficult", " Easy", "very_Difficult"]
fpr = dict()
tpr = dict()
roc_auc = dict()
for i in range(n_classes):
    fpr[i], tpr[i], _ = roc_curve(y_test[:, i], y_scores[:, i])
    roc_auc[i] = auc(fpr[i], tpr[i])

# Plot of a ROC curve for a specific class
for i in range(n_classes):
    plt.figure()
    plt.plot(fpr[i], tpr[i], label='ROC curve (area = %0.2f)' % roc_auc[i])
    plt.plot([0, 1], [0, 1], 'k--')
    plt.xlim([0.0, 1.0])
    plt.ylim([0.0, 1.05])
    plt.xlabel('False Positive Rate')
    plt.ylabel('True Positive Rate')
    plt.title('(Receiver operating characteristic)' + my_classes[i])
    plt.legend(loc="lower right")
    plt.show()

# %% [code]
import sklearn.metrics as metrics

matrix = metrics.confusion_matrix(y_test.argmax(axis=1), y_scores.argmax(axis=1))
matrix
cm = metrics.confusion_matrix(y_test.argmax(axis=1), y_scores.argmax(axis=1))
print('Confusion Matrix')
print(cm)
disp = ConfusionMatrixDisplay(confusion_matrix=cm)
disp = disp.plot(cmap=plt.cm.Blues,values_format='g')
plt.show()

# %% [code]
print(classification_report(y_test.argmax(axis=1), y_scores.argmax(axis=1)))

# %% [code]
# calculate the f1-measure
from sklearn.metrics import fbeta_score
from sklearn.metrics import precision_score
from sklearn.metrics import recall_score
y_score = model.predict_proba(X_test)

# %% [code]
from keras.models import load_model
#Load the saved model and predict the accuracy
#ann_model = load_model('ANN_Traffic_Model.h5')
model.summary()
results = model.evaluate(X_test,y_test)
print("Accuracy of the Model %.2f%%" % (results[1]*100))
#print("F1 of the Model %.2f%%" % (results[2]*100))
#print("Precision of the Model %.2f%%" % (results[3]*100))
#print("Recall of the Model %.2f%%" % (results[4]*100))
#y_pred_bool = np.argmax(y_pred, axis=1)

from sklearn.metrics import classification_report

y_pred = model.predict(X_test, batch_size=64, verbose=1)
y_pred_bool = np.argmax(y_pred, axis=1)

print(classification_report(y_test, y_pred_bool))

# %% [code]
from sklearn.metrics import precision_recall_curve
# precision recall curve
import matplotlib.pyplot as plt
precision = dict()
recall = dict()
for i in range(7):
    precision[i], recall[i], _ = precision_recall_curve(y_test[:, i], y_score[:, i])
    plt.plot(recall[i], precision[i], lw=2, label='class {}'.format(i))

plt.xlabel("recall")
plt.ylabel("precision")
plt.legend(loc="best")
plt.title("precision vs. recall curve")
plt.show()

# %% [code]
from sklearn.metrics import precision_recall_curve
from sklearn.metrics import average_precision_score


#print(y_score[:, 0])


# For each class
precision = dict()
recall = dict()
average_precision = dict()
for i in range(7):
    print(i)
    precision[i], recall[i], _ = precision_recall_curve(y_test[:, i], y_score[:, i])
    average_precision[i] = average_precision_score(y_test[:, i], y_score[:, i])

# A "micro-average": quantifying score on all classes jointly
precision["micro"], recall["micro"], _ = precision_recall_curve(y_test.ravel(),
    y_score.ravel())
average_precision["micro"] = average_precision_score(y_test, y_score,
                                                     average="micro")
print('Average precision score, micro-averaged over all classes: {0:0.2f}'
      .format(average_precision["micro"]))

# %% [code]
from itertools import cycle
# setup plot details
colors = cycle(['navy', 'turquoise', 'darkorange', 'cornflowerblue', 'teal'])

plt.figure(figsize=(7, 8))
f_scores = np.linspace(0.2, 0.8, num=4)
lines = []
labels = []
for f_score in f_scores:
    x = np.linspace(0.01, 1)
    y = f_score * x / (2 * x - f_score)
    l, = plt.plot(x[y >= 0], y[y >= 0], color='gray', alpha=0.2)
    plt.annotate('f1={0:0.1f}'.format(f_score), xy=(0.9, y[45] + 0.02))

lines.append(l)
labels.append('iso-f1 curves')
l, = plt.plot(recall["micro"], precision["micro"], color='gold', lw=2)
lines.append(l)
labels.append('micro-average Precision-recall (area = {0:0.2f})'
              ''.format(average_precision["micro"]))

for i, color in zip(range(7), colors):
    l, = plt.plot(recall[i], precision[i], color=color, lw=2)
    lines.append(l)
    labels.append('Precision-recall for class {0} (area = {1:0.2f})'
                  ''.format(i, average_precision[i]))

fig = plt.gcf()
fig.subplots_adjust(bottom=0.25)
plt.xlim([0.0, 1.0])
plt.ylim([0.0, 1.05])
plt.xlabel('Recall')
plt.ylabel('Precision')
plt.title('Extension of Precision-Recall curve to multi-class')
plt.legend(lines, labels, loc=(0, -.38), prop=dict(size=14))


plt.show()
