# Supplementary material for: Assessing English language sentences readability using machine learning models
Source: PeerJ Comput Sci. 2022 Jan 4;8:e818. doi: 10.7717/peerj-cs.818 (PMC8771811; doi:10.7717/peerj-cs.818)
Supplement: Supplemental Information 2 [file peerj-cs-08-818-s002.csv]

id	syllable	words	complexword	nounPhraseCount	JJ	RB	VB	NN	complexity	Class_Label
1	41	27	3	4	2	4	1	15	64.666	Plain_English
2	38	24	4	2	3	1	2	8	60.705	Plain_English
3	15	10	1	1	1	0	2	6	74.86	Fairly_Easy
4	26	21	0	2	2	0	3	8	91.435	Very_Easy
5	16	13	0	2	1	1	2	5	96.114	Very_Easy
6	17	10	3	1	1	0	3	4	57.94	Fairly_difficult
7	24	16	2	1	2	0	3	4	71.815	Fairly_Easy
8	40	20	7	2	3	1	2	9	27.485	very_difficult
9	49	29	7	4	3	0	6	8	49.173	Very_Easy
10	38	22	5	1	1	5	5	8	49.543	Very_Easy
11	22	12	2	3	2	1	1	6	45.645	Dificult
12	55	38	4	6	4	1	3	15	65.103	Plain_English
13	28	19	3	1	1	0	2	8	72.519	Fairly_Easy
14	49	26	7	5	4	1	4	8	34.202	Dificult
15	36	18	4	2	2	1	4	7	28.5	very_difficult
16	34	20	3	1	0	0	3	9	52.865	Fairly_difficult
17	27	20	2	0	0	1	5	4	82.475	Easy
18	37	24	4	1	2	2	6	3	64.23	Plain_English
19	49	31	5	2	1	0	5	11	57.38	Fairly_difficult
20	23	21	0	1	0	1	1	7	103.52	Very_Easy
21	49	33	3	4	1	1	6	14	64.469	Plain_English
22	39	24	4	4	0	0	5	9	57.18	Fairly_difficult
23	21	15	0	1	1	0	1	6	80.783	Easy
24	19	12	1	1	1	0	2	5	66.795	Plain_English
25	58	38	3	3	3	1	3	17	58.424	Fairly_difficult
26	53	37	4	6	2	2	5	14	66.874	Plain_English
27	35	25	2	2	3	0	4	6	75.708	Fairly_Easy
28	20	10	2	0	0	1	2	4	32.56	Dificult
29	44	26	4	3	4	2	5	8	50.471	Fairly_difficult
30	46	33	3	4	5	0	4	9	72.16	Fairly_Easy
31	27	14	4	3	3	0	3	4	36.573	Dificult
32	58	37	7	3	5	1	3	13	55.441	Fairly_difficult
33	31	23	1	1	2	2	6	4	81.136	Easy
34	56	42	2	3	5	3	6	12	72.72	Fairly_Easy
35	37	24	2	2	2	0	3	7	64.23	Plain_English
36	43	31	2	6	3	4	4	13	73.754	Fairly_Easy
37	32	24	0	2	1	0	3	11	81.855	Easy
38	30	20	2	1	0	0	5	8	69.785	Very_Easy
39	21	11	3	2	2	1	1	4	39.743	Dificult
40	21	12	1	3	2	0	2	5	52.695	Fairly_difficult
41	55	37	3	3	2	1	8	12	62.301	Plain_English
42	55	33	6	5	1	1	4	14	49.088	Very_Easy
43	13	6	2	1	1	0	1	3	20.49	very_difficult
44	35	24	3	1	0	0	6	7	71.28	Fairly_Easy
45	34	23	3	2	2	0	3	9	70.102	Fairly_Easy
46	30	23	2	1	1	1	5	7	84.815	Easy
47	44	25	5	3	1	0	5	9	45.252	Dificult
48	26	19	0	3	2	0	3	11	81.424	Easy
49	35	25	3	2	1	5	2	7	75.708	Fairly_Easy
50	31	22	3	3	3	1	3	9	76.461	Fairly_Easy
51	29	20	2	3	2	1	2	6	74.015	Fairly_Easy
52	29	18	4	2	1	0	4	8	61.4	Plain_English
53	31	25	2	2	3	0	3	4	89.244	Very_Easy
54	53	31	7	6	4	1	4	13	46.464	Dificult
55	26	16	3	1	1	1	2	7	61.24	Plain_English
56	57	36	6	4	3	1	8	10	54.615	Fairly_difficult
57	18	10	3	0	1	2	3	1	49.48	Very_Easy
58	43	25	3	3	3	1	3	12	48.636	Dificult
59	17	11	3	1	1	1	2	5	70.507	Fairly_Easy
60	20	11	3	1	0	1	2	5	47.434	Dificult
61	32	18	5	3	3	1	1	10	47.3	Dificult
62	54	35	6	4	3	4	6	10	58.547	Fairly_difficult
63	28	20	2	3	2	0	2	8	78.245	Fairly_Easy
64	31	19	4	3	1	0	5	6	59.161	Very_Easy
65	36	25	2	1	3	0	3	10	72.324	Fairly_Easy
66	11	9	0	1	0	1	1	4	98.868	Very_Easy
67	48	32	3	4	0	0	4	17	63.695	Plain_English
68	40	27	3	3	1	1	5	10	67.799	Plain_English
69	22	14	0	2	0	0	2	10	66.787	Plain_English
70	22	12	3	0	0	0	5	3	45.645	Dificult
71	34	26	1	4	6	0	2	7	83.009	Easy
72	17	12	0	1	1	0	2	5	80.895	Easy
73	36	23	1	3	1	6	2	13	62.745	Plain_English
74	3	2	0	1	0	2	0	2	78.92	Fairly_Easy
75	31	22	2	3	2	0	3	10	76.461	Fairly_Easy
76	27	18	2	2	0	0	2	13	70.8	Fairly_Easy
77	50	31	4	7	2	2	1	19	54.651	Fairly_difficult
78	29	19	3	1	2	0	4	4	68.066	Plain_English
79	39	28	3	3	0	1	6	10	74.789	Fairly_Easy
80	44	23	9	3	1	1	3	9	33.319	Dificult
81	29	15	5	1	2	1	2	5	35.663	Dificult
82	36	22	4	4	3	4	5	5	57.234	Fairly_difficult
83	27	14	5	3	4	0	1	4	36.573	Dificult
84	20	13	2	0	2	0	2	3	70.084	Fairly_Easy
85	56	29	8	4	2	1	4	11	28.752	very_difficult
86	44	23	7	2	3	3	4	6	33.319	Dificult
87	36	22	3	3	1	1	4	9	57.234	Fairly_difficult
88	37	23	4	3	3	4	2	7	59.067	Very_Easy
89	46	32	4	2	3	1	3	12	68.983	Plain_English
90	23	12	4	1	0	1	3	6	38.595	Dificult
91	19	13	1	3	2	0	1	5	76.591	Fairly_Easy
92	27	16	3	1	1	2	2	5	55.953	Fairly_difficult
93	41	30	3	3	3	1	2	11	75.99	Fairly_Easy
94	38	24	5	4	4	1	2	7	60.705	Plain_English
95	20	14	1	3	2	0	1	6	78.873	Fairly_Easy
96	39	19	7	4	2	2	2	8	23.54	very_difficult
97	24	16	3	2	0	1	3	5	71.815	Fairly_Easy
98	32	20	5	2	4	3	5	4	61.325	Plain_English
99	39	22	7	4	1	0	5	10	45.697	Dificult
100	43	28	4	2	2	3	5	7	62.704	Plain_English
101	38	21	6	4	2	1	3	9	43.092	Dificult
102	20	12	2	1	2	0	2	3	59.745	Very_Easy
103	48	28	3	4	3	0	6	10	47.596	Dificult
104	37	23	3	3	1	1	1	10	59.067	Very_Easy
105	30	17	4	0	1	0	4	4	48.913	Dificult
106	21	15	1	1	0	1	1	6	80.783	Easy
107	59	29	6	5	1	0	5	13	20	very_difficult
108	26	14	3	0	0	1	2	5	42.616	Dificult
109	36	25	3	4	0	0	3	11	72.324	Fairly_Easy
110	56	34	5	3	1	0	7	13	50.239	Fairly_difficult
111	30	19	4	2	4	0	3	5	63.614	Plain_English
112	42	27	3	2	0	0	5	13	61.533	Plain_English
113	46	29	4	3	5	0	6	9	57.924	Fairly_difficult
114	13	9	0	1	1	0	3	3	80.068	Easy
115	17	11	2	1	0	1	4	3	70.507	Fairly_Easy
116	51	33	4	3	2	2	5	10	59.342	Very_Easy
117	14	10	1	1	1	0	1	4	83.32	Easy
118	42	28	5	1	3	1	2	12	65.725	Plain_English
119	36	21	4	4	1	0	2	10	51.149	Fairly_difficult
120	27	15	5	1	1	0	3	6	46.942	Dificult
121	19	8	4	1	0	2	1	3	1.85	very_difficult
122	21	10	3	1	0	0	2	5	24.1	very_difficult
123	58	33	7	3	4	0	4	11	41.397	Dificult
124	22	14	2	1	3	0	3	4	66.787	Plain_English
125	25	16	2	1	1	0	3	6	66.528	Plain_English
126	27	14	5	2	0	5	3	6	36.573	Dificult
127	61	35	6	7	3	2	4	16	41.627	Dificult
128	30	13	6	2	4	0	2	5	5.007	very_difficult
129	21	9	4	0	0	2	1	3	4.868	very_difficult
130	49	31	6	5	2	0	6	13	57.38	Fairly_difficult
131	27	16	3	2	0	4	3	4	55.953	Fairly_difficult
132	26	17	3	0	2	1	3	4	68.819	Plain_English
133	31	17	5	1	0	0	2	11	43.937	Dificult
134	68	34	10	2	1	0	6	15	20.38	very_difficult
135	43	23	5	3	2	0	5	7	36.997	Dificult
136	49	30	6	1	0	1	4	11	53.43	Fairly_difficult
137	29	15	4	1	0	1	4	4	35.663	Dificult
138	34	22	3	2	1	2	4	5	64.925	Plain_English
139	30	17	2	1	1	0	3	9	48.913	Dificult
140	47	28	6	2	3	0	7	12	50.618	Fairly_difficult
141	21	14	2	2	1	5	2	3	72.83	Fairly_Easy
142	25	17	1	1	2	3	2	4	73.796	Fairly_Easy
143	26	19	1	2	1	1	3	4	81.424	Easy
144	26	14	2	1	2	1	2	4	42.616	Dificult
145	13	7	1	0	0	2	3	1	46.168	Dificult
146	46	30	6	1	2	1	6	7	61.89	Plain_English
147	28	17	3	2	2	1	3	4	58.866	Fairly_difficult
148	22	12	3	1	0	1	2	5	45.645	Dificult
149	10	8	0	0	0	0	1	3	97.025	Very_Easy
150	37	19	6	2	2	0	3	6	32.445	Dificult
151	35	20	5	2	1	1	6	9	48.635	Dificult
152	30	16	4	1	1	1	4	6	40.09	Dificult
153	40	24	6	3	1	0	5	10	53.655	Fairly_difficult
154	28	18	3	1	1	0	6	4	66.1	Plain_English
155	37	20	6	3	2	0	3	9	40.175	Dificult
156	47	27	6	2	2	2	6	10	45.866	Dificult
157	34	22	3	4	1	5	1	9	64.925	Plain_English
158	44	23	8	2	1	0	5	9	33.319	Dificult
159	46	28	6	4	1	4	3	15	53.639	Fairly_difficult
160	17	12	1	0	1	1	3	3	80.895	Easy
161	11	8	0	1	1	1	0	2	86.45	Easy
162	41	26	4	5	3	0	3	11	60.232	Plain_English
163	33	27	0	2	4	0	6	5	89.733	Very_Easy
164	50	27	7	4	2	1	6	8	36.466	Dificult
165	45	25	5	4	1	4	4	17	41.868	Dificult
166	30	19	3	1	1	0	5	4	63.614	Plain_English
167	33	19	2	3	4	0	1	6	50.256	Fairly_difficult
168	29	19	2	2	1	1	4	6	68.066	Plain_English
169	42	24	5	1	1	0	5	8	46.605	Dificult
170	34	22	3	3	1	0	3	9	64.925	Plain_English
171	49	27	7	1	1	3	7	8	39.599	Dificult
172	22	14	2	2	2	0	2	5	66.787	Plain_English
173	39	28	3	2	5	4	3	9	74.789	Fairly_Easy
174	37	19	5	2	2	1	2	8	32.445	Dificult
175	61	34	7	5	4	0	5	11	37.798	Dificult
176	26	17	3	4	3	0	2	6	68.819	Plain_English
177	34	22	3	3	4	0	2	8	64.925	Plain_English
178	10	8	0	0	0	0	3	2	97.025	Very_Easy
179	34	18	6	4	0	0	3	12	37.9	Dificult
180	26	17	3	2	1	0	4	6	68.819	Plain_English
181	27	17	3	2	0	1	3	6	63.843	Plain_English
182	40	20	5	1	3	0	1	8	27.485	very_difficult
183	42	25	4	2	0	0	4	10	52.02	Fairly_difficult
184	30	15	5	3	2	0	3	6	30.023	Dificult
185	28	19	3	1	0	2	4	5	72.519	Fairly_Easy
186	45	26	6	1	0	0	8	11	47.217	Dificult
187	41	20	8	2	3	0	5	8	23.255	very_difficult
188	48	28	6	4	2	1	6	8	47.596	Dificult
189	15	7	3	2	0	1	1	3	21.997	very_difficult
190	40	21	6	2	1	2	6	6	35.035	Dificult
191	38	24	4	1	1	0	6	7	60.705	Plain_English
192	29	17	2	2	4	0	3	4	53.89	Fairly_difficult
193	42	25	5	4	1	1	5	12	52.02	Fairly_difficult
194	27	14	5	1	0	1	2	5	36.573	Dificult
195	30	17	4	2	1	0	2	8	48.913	Dificult
196	45	26	7	2	1	0	4	9	47.217	Dificult
197	35	17	4	1	1	2	3	5	24.031	very_difficult
198	42	25	5	1	3	0	5	8	52.02	Fairly_difficult
199	32	19	3	0	1	2	4	4	54.708	Fairly_difficult
200	63	40	7	5	3	0	3	21	53.29	Fairly_difficult
201	45	27	5	3	3	1	3	13	52.133	Fairly_difficult
202	26	17	2	1	0	4	2	8	68.819	Plain_English
203	24	14	3	3	1	0	3	5	54.701	Fairly_difficult
204	31	19	3	1	2	0	7	4	59.161	Very_Easy
205	70	38	10	4	4	8	4	15	31.708	Dificult
206	24	15	2	0	0	1	5	3	63.863	Plain_English
207	50	25	8	2	0	3	7	8	24.948	very_difficult
208	36	17	6	2	0	1	4	6	19.055	very_difficult
209	24	15	2	0	1	2	4	3	63.863	Plain_English
210	25	15	3	1	0	2	3	3	58.223	Fairly_difficult
211	37	26	4	0	1	0	5	7	73.248	Fairly_Easy
212	36	18	6	1	2	2	6	4	28.5	very_difficult
213	40	21	4	3	2	1	5	6	35.035	Dificult
214	42	29	3	1	2	0	4	8	69.593	Very_Easy
215	32	21	3	2	4	0	4	5	67.263	Plain_English
216	46	25	5	3	1	0	4	12	38.484	Dificult
217	34	17	5	1	1	4	3	7	29.008	Very_Easy
218	50	35	3	4	2	0	7	13	68.215	Plain_English
219	36	23	4	2	2	2	6	6	62.745	Plain_English
220	29	17	3	1	1	0	3	6	53.89	Fairly_difficult
221	26	18	2	2	2	0	4	5	75.5	Fairly_Easy
222	36	24	2	3	2	1	4	7	67.755	Plain_English
223	60	40	7	3	2	1	11	12	59.635	Very_Easy
224	35	20	5	0	0	2	5	6	48.635	Dificult
225	40	21	6	2	2	1	2	9	35.035	Dificult
226	24	15	3	2	1	0	3	6	63.863	Plain_English
227	24	16	1	2	2	1	2	5	71.815	Fairly_Easy
228	33	20	3	4	1	0	3	9	57.095	Fairly_difficult
229	43	26	3	3	1	0	5	10	53.725	Fairly_difficult
230	29	20	2	1	1	1	5	5	74.015	Fairly_Easy
231	21	16	0	0	2	2	4	3	87.678	Easy
232	25	17	2	1	2	0	3	7	73.796	Fairly_Easy
233	22	15	2	2	2	0	2	6	75.143	Fairly_Easy
234	45	31	2	3	4	0	3	11	68.296	Plain_English
235	45	28	5	1	1	1	5	10	56.661	Fairly_difficult
236	42	31	1	3	4	0	6	10	76.483	Fairly_Easy
237	30	21	2	1	2	2	5	4	75.32	Fairly_Easy
238	17	12	0	0	0	0	4	4	80.895	Easy
239	36	22	4	2	2	2	4	9	57.234	Fairly_difficult
240	44	27	5	5	4	0	5	9	55.266	Fairly_difficult
241	25	21	0	2	3	5	1	5	95.463	Very_Easy
242	31	21	2	2	2	2	6	6	71.292	Fairly_Easy
243	27	16	4	2	0	0	2	7	55.953	Fairly_difficult
244	23	15	2	2	2	3	3	3	69.503	Very_Easy
245	38	23	6	0	1	4	6	4	55.389	Fairly_difficult
246	35	19	5	3	4	1	2	4	41.35	Dificult
247	46	25	5	3	1	0	3	14	38.484	Dificult
248	31	26	0	3	2	2	4	7	92.771	Very_Easy
249	24	12	5	1	2	1	2	4	31.545	Dificult
250	28	12	5	2	2	1	2	3	3.345	very_difficult
251	41	29	1	6	5	4	4	10	72.511	Fairly_Easy
252	18	14	0	0	0	1	1	5	90.959	Very_Easy
253	15	10	1	0	1	1	2	3	74.86	Fairly_Easy
254	25	15	2	3	0	0	2	7	58.223	Fairly_difficult
255	29	22	1	1	3	1	5	5	84.152	Easy
256	81	55	6	2	3	2	7	17	54.33	Fairly_difficult
257	24	16	2	3	1	1	2	7	71.815	Fairly_Easy
258	30	20	2	2	1	0	2	8	69.785	Very_Easy
259	35	19	4	4	2	0	3	10	41.35	Dificult
260	29	17	3	2	2	0	3	6	53.89	Fairly_difficult
261	27	17	1	1	1	0	2	3	63.843	Plain_English
262	29	22	2	3	3	4	4	6	84.152	Easy
263	54	29	8	5	3	0	4	12	34.586	Dificult
264	31	17	5	3	2	1	3	7	43.937	Dificult
265	39	23	6	3	5	0	4	7	51.71	Fairly_difficult
266	18	8	5	1	0	0	2	4	12.425	very_difficult
267	59	34	8	7	5	0	4	12	42.774	Dificult
268	48	25	4	5	3	1	3	11	31.716	Dificult
269	33	20	3	3	2	1	4	8	57.095	Fairly_difficult
270	65	36	7	6	3	1	6	14	35.815	Dificult
271	35	24	2	3	2	0	9	6	71.28	Fairly_Easy
272	29	18	2	1	3	2	2	4	61.4	Plain_English
273	28	21	1	0	0	0	4	8	83.378	Easy
274	43	24	5	3	1	1	5	10	43.08	Dificult
275	39	25	3	1	2	4	4	8	62.172	Plain_English
276	63	41	5	2	2	4	9	12	56.032	Fairly_difficult
277	36	26	1	3	3	0	5	9	76.502	Fairly_Easy
278	30	22	2	0	0	1	5	7	80.306	Easy
279	40	26	3	3	2	3	5	9	63.486	Plain_English
280	31	18	3	0	1	2	6	4	52	Fairly_difficult
281	51	32	7	3	3	2	5	12	55.764	Fairly_difficult
282	18	14	0	2	3	1	2	3	90.959	Very_Easy
283	15	9	2	2	0	0	2	5	61.268	Plain_English
284	46	33	2	3	2	1	5	12	72.16	Fairly_Easy
285	35	20	4	3	1	2	4	8	48.635	Dificult
286	50	33	4	3	2	4	4	11	61.906	Plain_English
287	36	23	4	2	2	0	5	10	62.745	Plain_English
288	46	28	4	1	2	0	4	10	53.639	Fairly_difficult
289	29	20	3	2	3	1	4	4	74.015	Fairly_Easy
290	29	15	4	1	0	4	3	4	35.663	Dificult
291	30	17	3	2	2	2	4	6	48.913	Dificult
292	22	15	0	0	2	0	2	5	75.143	Fairly_Easy
293	23	11	5	0	0	1	2	4	24.362	very_difficult
294	23	18	0	1	0	2	2	6	89.6	Very_Easy
295	57	43	3	3	1	2	10	12	72.868	Fairly_Easy
296	43	26	5	2	1	0	4	10	53.725	Fairly_difficult
297	11	7	1	0	0	0	1	3	70.34	Fairly_Easy
298	25	16	3	1	2	0	4	3	66.528	Plain_English
299	18	16	0	1	0	0	3	4	103.54	Very_Easy
300	37	26	2	4	0	0	6	13	73.248	Fairly_Easy
301	41	25	4	1	1	1	2	9	55.404	Fairly_difficult
302	30	18	3	2	1	0	5	7	56.7	Fairly_difficult
303	33	19	4	1	2	0	3	6	50.256	Fairly_difficult
304	72	43	9	5	4	0	7	14	43.357	Dificult
305	35	22	5	5	1	0	2	12	61.079	Plain_English
306	41	28	5	3	0	1	6	11	68.746	Plain_English
307	20	12	1	2	0	1	3	4	59.745	Very_Easy
308	14	8	3	0	2	1	2	1	54.725	Fairly_difficult
309	49	35	3	3	3	0	4	13	70.633	Fairly_Easy
310	49	32	5	1	1	1	7	8	61.051	Plain_English
311	30	22	2	2	5	0	3	5	80.306	Easy
312	26	18	2	2	1	0	3	7	75.5	Fairly_Easy
313	42	23	4	3	1	2	3	10	40.676	Dificult
314	25	17	2	3	1	1	1	9	73.796	Fairly_Easy
315	44	29	3	2	5	1	4	10	63.759	Plain_English
316	20	12	2	1	1	0	1	5	59.745	Very_Easy
317	39	21	6	2	1	1	6	7	39.063	Dificult
318	16	11	1	2	1	1	3	4	78.198	Fairly_Easy
319	36	23	5	4	2	0	2	10	62.745	Plain_English
320	30	18	4	2	3	1	2	6	56.7	Fairly_difficult
321	38	21	4	2	2	1	5	6	43.092	Dificult
322	25	19	2	1	1	2	4	6	85.877	Easy
323	37	23	4	2	0	0	3	10	59.067	Very_Easy
324	47	28	5	2	2	1	8	6	50.618	Fairly_difficult
325	52	29	7	2	2	3	4	10	40.421	Dificult
326	28	16	3	3	3	0	2	4	50.665	Fairly_difficult
327	42	23	7	3	1	1	5	9	40.676	Dificult
328	33	17	4	2	0	1	3	7	33.984	Dificult
329	28	13	5	1	1	2	3	4	18.022	very_difficult
330	48	31	5	4	5	1	6	8	60.109	Plain_English
331	30	17	5	1	1	0	2	8	48.913	Dificult
332	7	4	1	0	0	1	0	2	56.755	Fairly_difficult
333	17	11	2	0	3	0	3	0	70.507	Fairly_Easy
334	23	18	2	3	3	0	3	5	89.6	Very_Easy
335	56	31	9	4	7	0	2	10	38.277	Dificult
336	39	23	5	3	3	0	4	8	51.71	Fairly_difficult
337	23	13	3	2	1	1	3	6	50.561	Fairly_difficult
338	16	11	1	2	1	0	2	6	78.198	Fairly_Easy
339	34	24	2	2	1	0	2	8	74.805	Fairly_Easy
340	22	11	3	2	2	0	2	4	32.053	Dificult
341	11	6	1	0	1	0	1	2	48.69	Dificult
342	24	20	0	2	1	0	2	10	95.165	Very_Easy
343	8	5	1	0	1	4	1	1	68.938	Plain_English
344	31	21	3	3	2	0	2	9	71.292	Fairly_Easy
345	24	16	2	0	2	2	2	4	71.815	Fairly_Easy
346	23	15	3	2	1	1	1	7	69.503	Very_Easy
347	61	38	9	5	4	1	4	16	51.745	Fairly_difficult
348	27	16	3	1	2	2	4	4	55.953	Fairly_difficult
349	64	33	9	3	2	2	7	13	26.015	very_difficult
350	50	32	4	2	2	1	6	11	58.408	Fairly_difficult
351	28	17	3	1	3	0	2	5	58.866	Fairly_difficult
352	50	30	5	2	5	2	5	8	50.61	Fairly_difficult
353	27	20	0	1	1	2	2	6	82.475	Easy
354	34	20	3	4	3	0	3	9	52.865	Fairly_difficult
355	16	11	1	1	1	1	2	4	78.198	Fairly_Easy
356	41	26	3	2	1	2	5	7	60.232	Plain_English
357	36	23	4	4	1	0	4	13	62.745	Plain_English
358	41	23	4	4	2	0	2	9	44.354	Dificult
359	31	22	2	2	0	1	4	9	76.461	Fairly_Easy
360	35	18	4	2	1	1	1	10	33.2	Dificult
361	45	28	4	2	3	1	5	7	56.661	Fairly_difficult
362	38	25	3	4	3	0	4	7	65.556	Plain_English
363	17	12	1	2	1	4	4	4	80.895	Easy
364	37	24	4	2	2	2	4	6	64.23	Plain_English
365	29	18	3	1	0	2	4	9	61.4	Plain_English
366	38	22	5	3	2	0	3	8	49.543	Very_Easy
367	23	10	4	2	3	0	1	3	7.18	very_difficult
368	53	35	3	3	2	0	9	13	60.964	Plain_English
369	43	27	4	3	3	1	4	10	58.399	Fairly_difficult
370	24	17	1	0	0	1	3	5	78.772	Fairly_Easy
371	55	30	7	2	3	0	6	8	36.51	Dificult
372	16	11	1	0	0	1	3	2	78.198	Fairly_Easy
373	43	28	4	3	3	0	5	11	62.704	Plain_English
374	39	22	5	0	1	2	6	6	45.697	Dificult
375	17	12	1	0	0	0	2	4	80.895	Easy
376	24	17	2	1	1	1	3	3	78.772	Fairly_Easy
377	22	16	1	1	3	0	3	5	82.39	Easy
378	10	5	1	0	0	1	2	1	35.098	Dificult
379	9	7	1	0	0	1	3	0	94.511	Very_Easy
380	52	28	9	4	2	5	4	14	35.511	Dificult
381	39	19	6	3	1	8	2	13	23.54	very_difficult
382	16	10	1	1	1	0	2	2	66.4	Plain_English
383	22	15	2	2	1	0	2	6	75.143	Fairly_Easy
384	38	20	7	3	1	0	1	12	35.945	Dificult
385	38	25	1	3	2	0	5	8	65.556	Plain_English
386	28	23	1	1	2	0	5	4	92.171	Very_Easy
387	27	18	2	3	0	1	2	12	70.8	Fairly_Easy
388	35	17	5	2	2	3	4	3	24.031	very_difficult
389	54	35	6	3	0	2	5	15	58.547	Fairly_difficult
390	24	15	3	0	0	2	4	3	63.863	Plain_English
391	27	19	1	0	2	0	3	7	76.971	Fairly_Easy
392	33	22	2	4	3	1	2	9	68.77	Plain_English
393	41	23	6	3	3	0	2	10	44.354	Dificult
394	38	30	2	5	3	0	4	11	84.45	Easy
395	40	28	3	4	5	0	3	9	71.768	Fairly_Easy
396	27	16	4	1	1	1	4	6	55.953	Fairly_difficult
397	16	13	0	1	1	2	3	3	96.114	Very_Easy
398	46	27	6	2	0	2	5	10	48.999	Dificult
399	12	10	0	0	0	0	2	2	100.24	Very_Easy
400	29	17	4	1	0	2	4	6	53.89	Fairly_difficult
401	23	17	0	3	2	1	3	9	83.749	Easy
402	20	14	1	3	1	2	1	6	78.873	Fairly_Easy
403	17	9	2	2	0	2	0	5	42.468	Dificult
404	20	15	2	2	0	1	4	6	86.423	Easy
405	36	26	4	2	2	0	8	4	76.502	Fairly_Easy
406	11	6	1	1	0	0	1	4	48.69	Dificult
407	32	17	4	2	3	2	3	4	38.96	Dificult
408	37	21	6	2	1	1	2	10	47.12	Dificult
409	46	28	2	4	3	1	3	13	53.639	Fairly_difficult
410	33	18	3	2	1	4	2	9	42.6	Dificult
411	26	18	1	1	0	0	1	9	75.5	Fairly_Easy
412	14	12	0	2	1	0	2	5	102.045	Very_Easy
413	51	27	5	3	6	0	4	9	33.333	Dificult
414	45	29	6	3	5	0	5	10	60.842	Plain_English
415	25	15	4	2	1	0	3	7	58.223	Fairly_difficult
416	48	29	2	4	5	1	3	10	52.09	Fairly_difficult
417	41	27	5	3	1	1	6	9	64.666	Plain_English
418	49	28	6	4	4	0	5	12	44.575	Dificult
419	40	26	3	3	1	0	6	9	63.486	Plain_English
420	29	19	3	1	4	0	5	3	68.066	Plain_English
421	19	13	1	1	1	1	4	3	76.591	Fairly_Easy
422	37	18	6	2	1	1	4	6	23.8	very_difficult
423	31	19	3	2	0	0	3	10	59.161	Very_Easy
424	21	14	2	2	0	8	3	6	72.83	Fairly_Easy
425	30	17	4	1	1	1	4	6	48.913	Dificult
426	26	18	1	1	1	2	4	4	75.5	Fairly_Easy
427	35	21	4	3	2	1	4	8	55.178	Fairly_difficult
428	14	8	2	0	0	0	2	3	54.725	Fairly_difficult
429	49	30	6	3	4	2	7	7	53.43	Fairly_difficult
430	51	28	6	4	3	0	7	9	38.532	Dificult
431	26	18	2	1	0	1	4	4	75.5	Fairly_Easy
432	42	23	7	0	1	1	5	5	40.676	Dificult
433	30	17	4	1	1	1	3	5	48.913	Dificult
434	31	22	3	1	3	2	5	4	76.461	Fairly_Easy
435	28	18	3	0	1	0	5	6	66.1	Plain_English
436	38	18	7	4	1	1	2	7	19.1	very_difficult
437	42	22	7	2	3	1	6	5	34.161	Dificult
438	49	31	4	5	3	0	7	12	57.38	Fairly_difficult
439	29	19	2	3	4	0	1	6	68.066	Plain_English
440	21	18	1	1	2	0	3	8	99	Very_Easy
441	33	17	5	2	2	2	4	4	33.984	Dificult
442	21	15	2	1	1	1	2	7	80.783	Easy
443	36	26	3	2	3	1	3	11	76.502	Fairly_Easy
444	36	23	3	2	2	1	2	10	62.745	Plain_English
445	56	34	5	8	4	1	4	12	50.239	Fairly_difficult
446	30	25	1	2	2	1	3	7	92.628	Very_Easy
447	28	18	3	3	0	0	3	9	66.1	Plain_English
448	24	16	3	2	3	1	3	4	71.815	Fairly_Easy
449	51	37	3	4	3	3	6	12	71.447	Fairly_Easy
450	36	25	4	2	0	1	5	8	72.324	Fairly_Easy
451	47	26	6	5	4	0	4	8	40.709	Dificult
452	45	26	6	3	2	0	4	10	47.217	Dificult
453	44	26	4	3	6	1	5	5	50.471	Fairly_difficult
454	36	19	6	2	3	0	1	7	36.898	Dificult
455	45	29	4	5	6	1	5	8	60.842	Plain_English
456	31	21	1	3	2	1	3	8	71.292	Fairly_Easy
457	28	21	3	0	1	0	3	9	83.378	Easy
458	20	13	2	2	2	0	3	4	70.084	Fairly_Easy
459	26	15	3	3	3	0	2	6	52.583	Fairly_difficult
460	45	26	4	3	4	0	2	11	47.217	Dificult
461	32	20	3	2	5	1	3	4	61.325	Plain_English
462	36	20	4	3	5	1	4	5	44.405	Dificult
463	46	23	9	4	2	1	4	11	25.963	very_difficult
464	48	26	9	4	6	0	5	7	37.455	Dificult
465	37	18	7	4	2	0	3	10	23.8	very_difficult
466	10	8	0	0	1	1	3	1	97.025	Very_Easy
467	23	13	4	2	3	0	3	3	50.561	Fairly_difficult
468	24	14	3	2	2	0	2	6	54.701	Fairly_difficult
469	26	14	3	1	2	1	2	3	42.616	Dificult
470	20	13	2	0	0	3	3	2	70.084	Fairly_Easy
471	52	29	6	3	3	0	4	14	40.421	Dificult
472	40	25	4	3	0	4	3	10	58.787	Fairly_difficult
473	21	16	0	2	1	4	1	5	87.678	Easy
474	22	13	3	3	2	1	1	6	57.068	Fairly_difficult
475	25	21	0	2	3	0	2	8	95.463	Very_Easy
476	32	20	2	1	2	0	2	7	61.325	Plain_English
477	37	21	4	3	1	5	3	10	47.12	Dificult
478	33	18	3	1	1	2	5	5	42.6	Dificult
479	28	17	3	1	1	0	3	6	58.866	Fairly_difficult
480	43	26	6	2	2	1	3	8	53.725	Fairly_difficult
481	41	26	5	2	1	1	4	8	60.232	Plain_English
482	15	8	3	0	0	1	3	1	44.15	Dificult
483	34	17	7	2	2	1	2	6	29.008	Very_Easy
484	34	24	3	2	1	0	6	5	74.805	Fairly_Easy
485	18	9	3	1	1	1	3	3	33.068	Dificult
486	47	34	4	3	4	2	8	10	72.633	Fairly_Easy
487	9	6	0	1	0	2	0	3	76.89	Fairly_Easy
488	23	14	4	1	1	2	3	5	60.744	Plain_English
489	29	21	1	1	1	2	3	4	79.349	Very_Easy
490	24	14	4	2	1	0	2	7	54.701	Fairly_difficult
491	45	27	6	2	3	1	4	11	52.133	Fairly_difficult
492	24	13	3	1	0	0	2	5	44.053	Dificult
493	51	29	7	3	4	2	6	8	43.338	Dificult
494	38	19	7	3	2	0	3	10	27.993	very_difficult
495	33	21	3	1	1	1	5	4	63.235	Plain_English
496	31	21	4	3	4	2	2	6	71.292	Fairly_Easy
497	46	33	3	3	1	1	6	14	72.16	Fairly_Easy
498	42	27	4	2	0	1	4	11	61.533	Plain_English
499	17	12	1	2	0	0	2	7	80.895	Easy
500	28	22	1	3	1	0	5	9	87.997	Easy
501	20	15	1	0	0	4	2	4	86.423	Easy
502	29	20	2	3	2	4	5	7	74.015	Fairly_Easy
503	38	22	4	2	0	0	2	13	49.543	Very_Easy
504	24	16	2	2	1	0	4	5	71.815	Fairly_Easy
505	41	29	4	2	3	1	6	6	72.511	Fairly_Easy
506	45	29	5	2	1	0	7	9	60.842	Plain_English
507	55	33	6	2	1	3	9	7	49.088	Very_Easy
508	43	28	3	3	4	1	3	12	62.704	Plain_English
509	20	14	2	2	1	1	2	6	78.873	Fairly_Easy
510	19	10	2	0	1	0	1	4	41.02	Dificult
511	41	26	4	3	2	0	5	11	60.232	Plain_English
512	28	19	3	3	2	5	2	6	72.519	Fairly_Easy
513	22	16	2	1	0	0	4	7	82.39	Easy
514	29	19	1	3	5	0	2	8	68.066	Plain_English
515	47	26	6	3	0	0	3	18	40.709	Dificult
516	14	11	1	0	0	1	2	3	93.58	Very_Easy
517	25	15	2	3	2	1	2	7	58.223	Fairly_difficult
518	18	11	2	2	0	1	1	6	62.816	Plain_English
519	16	11	1	1	1	0	2	4	78.198	Fairly_Easy
520	41	22	6	3	3	0	2	10	38.006	Dificult
521	37	22	4	3	2	1	2	8	53.388	Fairly_difficult
522	45	28	4	6	7	0	6	11	56.661	Fairly_difficult
523	30	18	3	0	0	0	3	7	56.7	Fairly_difficult
524	21	13	2	2	3	0	4	3	63.576	Plain_English
525	36	25	2	3	4	0	1	9	72.324	Fairly_Easy
526	39	26	5	1	1	0	5	9	66.74	Plain_English
527	48	32	3	1	3	2	4	11	63.695	Plain_English
528	40	24	5	3	4	0	3	9	53.655	Fairly_difficult
529	52	37	4	1	2	4	7	9	69.16	Very_Easy
530	36	21	5	1	1	1	4	7	51.149	Fairly_difficult
531	33	23	3	2	0	0	3	11	73.78	Fairly_Easy
532	49	28	7	1	2	2	7	5	44.575	Dificult
533	47	27	6	2	3	2	6	8	45.866	Dificult
534	33	15	6	1	4	0	3	4	13.103	very_difficult
535	60	37	6	8	5	5	6	11	50.868	Fairly_difficult
536	55	30	7	4	3	0	6	10	36.51	Dificult
537	38	23	5	4	1	1	4	10	55.389	Fairly_difficult
538	29	17	2	2	2	0	1	6	53.89	Fairly_difficult
539	20	15	0	1	0	1	2	4	86.423	Easy
540	14	9	2	1	1	1	2	3	70.668	Fairly_Easy
541	54	31	7	4	4	1	3	9	43.735	Dificult
542	23	15	2	1	0	0	2	6	69.503	Very_Easy
543	51	34	5	3	1	0	7	9	62.68	Plain_English
544	30	17	3	1	3	0	3	6	48.913	Dificult
545	47	28	4	3	3	1	4	8	50.618	Fairly_difficult
546	33	23	2	4	0	0	6	9	73.78	Fairly_Easy
547	59	33	9	4	6	1	4	11	38.833	Dificult
548	23	18	1	0	0	0	3	5	89.6	Very_Easy
549	46	30	3	4	3	0	5	11	61.89	Plain_English
550	31	21	3	3	2	1	4	5	71.292	Fairly_Easy
551	20	17	0	1	1	2	4	4	98.678	Very_Easy
552	17	14	1	2	0	1	5	3	97.001	Very_Easy
553	22	12	4	2	3	1	2	3	45.645	Dificult
554	62	38	7	6	3	0	6	14	49.518	Very_Easy
555	47	29	4	5	8	0	2	13	55.007	Fairly_difficult
556	24	19	1	3	2	4	1	9	90.329	Very_Easy
557	7	5	0	1	0	0	1	4	85.858	Easy
558	26	14	2	3	0	0	2	9	42.616	Dificult
559	18	14	1	1	1	0	4	3	90.959	Very_Easy
560	13	10	0	1	3	1	1	3	91.78	Very_Easy
561	29	15	4	4	3	0	1	6	35.663	Dificult
562	16	11	2	1	2	1	2	2	78.198	Fairly_Easy
563	32	20	3	3	0	1	3	10	61.325	Plain_English
564	30	20	3	0	0	1	5	4	69.785	Very_Easy
565	36	22	3	4	2	0	4	11	57.234	Fairly_difficult
566	24	17	1	2	0	2	2	9	78.772	Fairly_Easy
567	11	7	2	1	0	3	1	3	70.34	Fairly_Easy
568	27	15	2	2	1	0	1	8	46.942	Dificult
569	28	18	2	4	1	1	3	10	66.1	Plain_English
570	23	12	3	2	3	0	2	4	38.595	Dificult
571	47	30	5	5	3	1	4	11	59.07	Very_Easy
572	32	18	3	3	1	0	1	11	47.3	Dificult
573	32	21	4	3	1	2	3	6	67.263	Plain_English
574	18	10	3	1	0	0	3	4	49.48	Very_Easy
575	30	19	4	1	1	2	2	8	63.614	Plain_English
576	21	15	1	1	0	0	1	6	80.783	Easy
577	48	29	2	5	1	0	5	17	52.09	Fairly_difficult
578	8	7	0	2	1	4	1	3	106.597	Very_Easy
579	38	25	3	3	3	1	4	9	65.556	Plain_English
580	27	19	2	2	1	1	2	7	76.971	Fairly_Easy
581	45	27	7	4	1	1	5	10	52.133	Fairly_difficult
582	47	28	5	1	1	0	5	9	50.618	Fairly_difficult
583	28	17	2	2	0	1	3	7	58.866	Fairly_difficult
584	36	27	1	4	3	0	5	12	80.333	Easy
585	19	13	1	1	0	0	3	6	76.591	Fairly_Easy
586	29	17	3	3	2	0	2	7	53.89	Fairly_difficult
587	13	10	0	1	0	1	1	6	91.78	Very_Easy
588	46	25	6	4	3	0	5	13	38.484	Dificult
589	32	20	3	1	1	0	5	7	61.325	Plain_English
590	39	24	3	2	2	1	4	8	57.18	Fairly_difficult
591	20	13	1	1	1	0	2	5	70.084	Fairly_Easy
592	34	17	5	3	4	0	3	5	29.008	Very_Easy
593	51	28	9	3	2	2	5	6	38.532	Dificult
594	29	19	2	1	0	3	7	4	68.066	Plain_English
595	42	20	5	4	2	1	3	7	19.025	very_difficult
596	51	30	7	1	2	1	6	8	47.79	Dificult
597	43	26	4	2	1	1	5	8	53.725	Fairly_difficult
598	50	33	1	1	0	3	9	8	61.906	Plain_English
599	19	15	0	3	3	0	2	5	92.063	Very_Easy
600	24	17	3	2	0	0	3	6	78.772	Fairly_Easy
601	40	20	6	2	1	3	4	6	27.485	very_difficult
602	36	25	3	4	2	0	3	11	72.324	Fairly_Easy
603	37	25	2	3	1	0	6	11	68.94	Plain_English
604	41	22	6	5	4	0	3	8	38.006	Dificult
605	30	19	2	2	2	0	5	6	63.614	Plain_English
606	14	11	0	1	1	1	1	5	93.58	Very_Easy
607	21	13	2	2	1	0	4	4	63.576	Plain_English
608	44	24	6	3	4	0	3	9	39.555	Dificult
609	18	9	2	1	0	1	2	3	33.068	Dificult
610	24	13	3	1	1	0	3	2	44.053	Dificult
611	33	23	3	2	2	1	7	5	73.78	Fairly_Easy
612	28	18	4	2	2	1	3	8	66.1	Plain_English
613	13	10	0	1	1	1	2	2	91.78	Very_Easy
614	22	15	2	2	1	1	6	4	75.143	Fairly_Easy
615	38	18	5	4	1	0	1	12	19.1	very_difficult
616	51	32	5	5	3	0	7	13	55.764	Fairly_difficult
617	23	14	1	1	1	0	3	5	60.744	Plain_English
618	30	20	3	2	2	0	3	10	69.785	Very_Easy
619	13	10	0	1	1	0	3	3	91.78	Very_Easy
620	58	31	7	2	1	2	9	12	32.819	Dificult
621	29	16	3	2	3	1	3	5	45.378	Dificult
622	28	18	2	1	2	2	1	6	66.1	Plain_English
623	62	32	7	6	7	1	6	9	26.683	very_difficult
624	31	24	1	1	2	1	4	6	85.38	Easy
625	40	21	6	2	1	2	2	9	35.035	Dificult
626	14	11	1	1	2	0	1	4	93.58	Very_Easy
627	33	22	2	3	3	0	3	7	68.77	Plain_English
628	43	25	6	2	1	2	5	7	48.636	Dificult
629	50	26	7	4	2	3	2	10	30.948	Dificult
630	24	14	3	1	1	0	2	7	54.701	Fairly_difficult
631	55	28	8	3	4	2	4	8	26.446	very_difficult
632	36	22	5	1	2	0	3	8	57.234	Fairly_difficult
633	27	14	3	0	2	2	1	4	36.573	Dificult
634	49	28	6	3	2	0	4	11	44.575	Dificult
635	28	15	5	2	2	0	2	6	41.303	Dificult
636	32	16	4	1	0	3	4	4	29.515	Very_Easy
637	35	21	4	2	3	1	4	6	55.178	Fairly_difficult
638	44	25	6	3	3	0	7	8	45.252	Dificult
639	36	25	4	2	5	0	5	8	72.324	Fairly_Easy
640	52	28	7	3	3	1	1	10	35.511	Dificult
641	64	39	6	4	4	2	3	13	48.212	Dificult
642	37	20	4	3	2	2	4	6	40.175	Dificult
643	43	30	2	6	5	0	3	12	70.35	Fairly_Easy
644	21	15	1	2	2	0	2	6	80.783	Easy
645	23	16	2	2	0	0	1	8	77.103	Fairly_Easy
646	32	18	5	2	1	0	2	8	47.3	Dificult
647	26	19	2	1	1	3	4	4	81.424	Easy
648	29	17	3	2	0	1	3	10	53.89	Fairly_difficult
649	47	31	4	4	0	5	4	14	62.838	Plain_English
650	48	28	5	4	3	1	4	10	47.596	Dificult
651	48	28	5	3	1	3	3	11	47.596	Dificult
652	31	21	2	3	1	0	4	9	71.292	Fairly_Easy
653	44	26	4	3	2	3	5	9	50.471	Fairly_difficult
654	67	45	4	4	5	2	7	13	58.038	Fairly_difficult
655	28	16	3	0	0	1	3	6	50.665	Fairly_difficult
656	49	26	7	5	4	0	4	10	34.202	Dificult
657	37	19	5	1	1	2	3	10	32.445	Dificult
658	33	19	2	1	3	1	3	5	50.256	Fairly_difficult
659	20	10	3	2	4	0	1	3	32.56	Dificult
660	20	12	3	1	1	0	3	6	59.745	Very_Easy
661	54	30	8	5	3	4	3	12	39.33	Dificult
662	19	13	1	0	1	1	2	6	76.591	Fairly_Easy
663	38	22	6	3	1	0	4	9	49.543	Very_Easy
664	27	16	4	1	3	1	1	5	55.953	Fairly_difficult
665	21	15	1	0	1	1	2	6	80.783	Easy
666	42	28	3	2	2	0	6	7	65.725	Plain_English
667	32	16	6	2	4	1	3	5	29.515	Very_Easy
668	44	29	6	1	1	2	7	7	63.759	Plain_English
669	29	17	3	3	3	1	1	6	53.89	Fairly_difficult
670	27	15	3	2	2	1	1	6	46.942	Dificult
671	39	30	0	3	1	4	4	14	81.63	Easy
672	34	26	0	2	2	1	2	9	83.009	Easy
673	19	13	1	1	1	1	4	3	76.591	Fairly_Easy
674	28	19	2	1	2	1	3	6	72.519	Fairly_Easy
675	37	21	3	2	2	2	2	7	47.12	Dificult
676	47	28	5	2	1	1	6	10	50.618	Fairly_difficult
677	43	30	3	3	3	4	6	9	70.35	Fairly_Easy
678	37	25	2	3	3	0	3	7	68.94	Plain_English
679	43	29	2	2	3	1	7	6	66.676	Plain_English
680	17	13	0	1	2	0	3	2	89.607	Very_Easy
681	42	30	2	5	4	0	5	10	73.17	Fairly_Easy
682	49	28	7	3	2	1	5	10	44.575	Dificult
683	23	14	3	1	1	2	2	6	60.744	Plain_English
684	1	1	0	0	0	2	0	1	121.728	Very_Easy
685	15	10	1	0	1	1	3	1	74.86	Fairly_Easy
686	40	21	6	1	2	0	2	9	35.035	Dificult
687	47	31	5	3	4	0	6	9	62.838	Plain_English
688	21	15	2	1	0	1	3	4	80.783	Easy
689	31	19	4	1	2	0	4	7	59.161	Very_Easy
690	17	10	2	0	1	1	3	2	57.94	Fairly_difficult
691	34	20	6	0	2	0	3	9	52.865	Fairly_difficult
692	27	12	4	2	3	0	1	5	10.395	very_difficult
693	76	37	15	7	3	1	3	16	14.285	very_difficult
694	81	48	13	4	4	0	4	18	39.713	Dificult
695	38	26	3	5	3	1	5	10	69.994	Very_Easy
696	37	21	5	3	3	0	4	8	47.12	Dificult
697	19	15	1	0	1	0	2	4	92.063	Very_Easy
698	25	19	1	0	2	0	4	5	85.877	Easy
699	23	12	4	2	1	0	2	4	38.595	Dificult
700	17	14	0	1	1	0	2	5	97.001	Very_Easy
701	17	15	0	1	1	1	2	5	103.343	Very_Easy
702	27	17	3	1	1	0	2	5	63.843	Plain_English
703	37	23	4	3	1	4	4	8	59.067	Very_Easy
704	48	32	2	2	1	4	5	11	63.695	Plain_English
705	15	9	3	0	0	1	3	2	61.268	Plain_English
706	42	30	3	4	1	1	6	10	73.17	Fairly_Easy
707	10	9	0	0	0	1	2	2	108.268	Very_Easy
708	14	11	0	1	1	3	2	2	93.58	Very_Easy
709	30	26	0	3	1	3	3	6	96.025	Very_Easy
710	29	22	1	2	2	1	5	5	84.152	Easy
711	10	7	0	1	2	1	1	1	82.425	Easy
712	51	37	2	3	4	2	9	8	71.447	Fairly_Easy
713	60	35	6	5	4	2	3	13	44.044	Dificult
714	35	22	4	3	2	5	4	6	61.079	Plain_English
715	32	27	1	3	3	0	6	7	92.866	Very_Easy
716	44	32	3	3	2	1	4	11	74.27	Fairly_Easy
717	25	15	2	1	1	2	3	5	58.223	Fairly_difficult
718	9	6	1	1	0	0	1	3	76.89	Fairly_Easy
719	29	18	3	1	3	2	2	5	61.4	Plain_English
720	41	23	6	4	3	2	3	8	44.354	Dificult
721	54	36	5	2	2	5	7	14	61.665	Plain_English
722	62	43	1	5	3	10	9	14	63.031	Plain_English
723	45	29	4	6	7	0	4	12	60.842	Plain_English
724	33	23	3	4	2	4	3	12	73.78	Fairly_Easy
725	27	16	3	2	1	1	2	6	55.953	Fairly_difficult
726	17	14	1	0	0	0	3	4	97.001	Very_Easy
727	41	26	4	1	2	0	2	11	60.232	Plain_English
728	33	20	4	3	2	1	1	8	57.095	Fairly_difficult
729	30	16	2	2	1	2	3	7	40.09	Dificult
730	34	20	4	2	1	1	4	8	52.865	Fairly_difficult
731	38	21	4	2	2	1	3	7	43.092	Dificult
732	37	21	4	3	3	1	3	7	47.12	Dificult
733	23	18	2	2	3	6	3	4	89.6	Very_Easy
734	35	20	3	1	2	2	3	6	48.635	Dificult
735	28	15	3	1	2	0	2	6	41.303	Dificult
736	42	26	3	2	1	0	7	8	56.978	Fairly_difficult
737	31	19	2	1	1	1	3	8	59.161	Very_Easy
738	48	28	7	4	0	0	5	14	47.596	Dificult
739	35	23	4	2	1	4	5	9	66.423	Plain_English
740	32	16	4	1	0	2	6	5	29.515	Very_Easy
741	21	14	1	2	1	0	2	7	72.83	Fairly_Easy
742	40	23	4	1	1	1	5	6	48.032	Dificult
743	35	23	4	1	1	2	4	9	66.423	Plain_English
744	36	20	5	2	1	4	4	6	44.405	Dificult
745	19	12	2	2	0	0	2	6	66.795	Plain_English
746	14	10	1	1	0	0	3	3	83.32	Easy
747	42	22	5	3	1	1	4	9	34.161	Dificult
748	31	17	4	2	0	0	2	9	43.937	Dificult
749	24	14	3	0	0	1	2	4	54.701	Fairly_difficult
750	24	14	2	1	2	1	3	5	54.701	Fairly_difficult
751	20	11	3	1	0	1	1	5	47.434	Dificult
752	28	22	1	0	1	1	6	4	87.997	Easy
753	37	19	7	0	2	1	4	6	32.445	Dificult
754	52	27	8	5	2	0	5	13	30.199	Dificult
755	33	20	3	2	0	0	1	9	57.095	Fairly_difficult
756	40	22	4	4	1	4	4	10	41.852	Dificult
757	21	15	1	3	2	1	1	5	80.783	Easy
758	16	11	2	1	1	0	3	3	78.198	Fairly_Easy
759	52	32	5	4	3	1	7	7	53.12	Fairly_difficult
760	40	22	6	0	4	2	4	5	41.852	Dificult
761	61	37	6	2	7	1	6	7	48.582	Dificult
762	56	32	9	4	4	0	6	10	42.545	Dificult
763	44	26	4	0	0	0	7	7	50.471	Fairly_difficult
764	60	32	10	6	3	0	4	16	31.97	Dificult
765	37	25	4	2	0	5	5	11	68.94	Plain_English
766	33	20	4	3	0	2	4	7	57.095	Fairly_difficult
767	40	23	5	4	3	1	3	8	48.032	Dificult
768	24	17	1	1	1	3	4	4	78.772	Fairly_Easy
769	46	27	5	4	2	2	4	9	48.999	Dificult
770	24	15	3	3	3	0	2	4	63.863	Plain_English
771	22	18	1	1	1	3	1	7	94.3	Very_Easy
772	53	33	5	4	2	0	8	12	54.215	Fairly_difficult
773	38	23	5	2	1	1	4	6	55.389	Fairly_difficult
774	21	11	3	2	0	0	0	6	39.743	Dificult
775	33	22	1	2	2	1	2	11	68.77	Plain_English
776	29	19	3	1	1	5	3	7	68.066	Plain_English
777	28	21	1	1	0	1	3	8	83.378	Easy
778	18	11	1	1	0	1	2	4	62.816	Plain_English
779	27	19	2	1	2	1	3	4	76.971	Fairly_Easy
780	35	25	3	0	0	3	4	7	75.708	Fairly_Easy
781	48	29	4	3	5	1	5	9	52.09	Fairly_difficult
782	64	46	4	3	3	0	10	11	65.786	Plain_English
783	60	31	11	4	3	2	6	13	27.361	very_difficult
784	44	32	1	3	2	0	7	12	74.27	Fairly_Easy
785	26	20	2	2	1	1	4	6	86.705	Easy
786	34	18	4	3	2	0	1	7	37.9	Dificult
787	14	10	0	0	0	0	2	4	83.32	Easy
788	12	9	0	1	1	1	1	2	89.468	Very_Easy
789	27	20	1	3	2	1	3	5	82.475	Easy
790	34	21	3	3	2	0	3	9	59.206	Very_Easy
791	34	23	2	3	3	1	4	8	70.102	Fairly_Easy
792	19	12	2	1	0	2	2	4	66.795	Plain_English
793	62	38	5	2	1	1	8	12	49.518	Very_Easy
794	30	21	2	2	0	0	3	9	75.32	Fairly_Easy
795	30	21	1	2	3	0	2	7	75.32	Fairly_Easy
796	37	25	3	3	4	1	4	8	68.94	Plain_English
797	38	26	2	3	2	1	4	9	69.994	Very_Easy
798	32	22	3	3	2	4	1	15	72.615	Fairly_Easy
799	18	10	2	0	0	1	2	4	49.48	Very_Easy
800	13	8	1	0	0	0	2	3	65.3	Plain_English
801	15	11	1	0	1	0	1	3	85.889	Easy
802	51	31	7	4	5	1	4	10	51.922	Fairly_difficult
803	20	13	3	1	2	0	2	3	70.084	Fairly_Easy
804	48	33	3	2	2	1	7	10	67.033	Plain_English
805	67	45	5	6	8	1	8	13	58.038	Fairly_difficult
806	41	35	1	1	2	4	3	8	89.97	Very_Easy
807	61	35	8	1	4	0	7	7	41.627	Dificult
808	28	18	3	0	1	2	4	6	66.1	Plain_English
809	26	14	3	2	1	0	3	5	42.616	Dificult
810	27	19	3	3	2	0	4	5	76.971	Fairly_Easy
811	38	24	2	4	1	1	4	12	60.705	Plain_English
812	36	26	2	5	3	0	1	11	76.502	Fairly_Easy
813	37	24	4	2	1	0	4	7	64.23	Plain_English
814	19	13	1	1	2	0	3	4	76.591	Fairly_Easy
815	12	10	0	0	1	2	1	5	100.24	Very_Easy
816	16	12	0	2	1	0	2	6	87.945	Easy
817	23	14	2	2	1	1	1	4	60.744	Plain_English
818	21	15	2	2	3	1	2	3	80.783	Easy
819	20	13	1	2	2	0	3	3	70.084	Fairly_Easy
820	50	33	4	3	4	1	3	12	61.906	Plain_English
821	21	15	0	1	2	1	2	7	80.783	Easy
822	32	20	4	1	4	1	3	5	61.325	Plain_English
823	24	12	4	1	1	1	2	4	31.545	Dificult
824	26	17	3	2	1	1	3	7	68.819	Plain_English
825	53	29	8	2	2	2	3	13	37.504	Dificult
826	30	14	4	2	3	0	2	7	18.444	very_difficult
827	24	15	1	2	2	1	2	6	63.863	Plain_English
828	23	16	2	1	2	1	2	5	77.103	Fairly_Easy
829	19	10	3	2	0	4	1	6	41.02	Dificult
830	44	27	4	2	5	2	5	7	55.266	Fairly_difficult
831	51	32	4	5	4	2	5	14	55.764	Fairly_difficult
832	21	15	1	1	3	0	2	5	80.783	Easy
833	36	23	4	4	4	2	3	7	62.745	Plain_English
834	23	11	4	2	3	0	3	3	24.362	very_difficult
835	42	24	5	3	3	3	4	8	46.605	Dificult
836	43	25	5	3	3	1	4	8	48.636	Dificult
837	45	26	8	3	4	4	4	10	47.217	Dificult
838	31	21	2	0	1	0	3	7	71.292	Fairly_Easy
839	48	30	5	2	1	2	6	13	56.25	Fairly_difficult
840	43	28	3	3	3	2	3	9	62.704	Plain_English
841	38	25	3	4	2	0	4	9	65.556	Plain_English
842	33	25	1	1	3	1	5	4	82.476	Easy
843	34	18	6	2	1	1	3	7	37.9	Dificult
844	27	15	3	2	2	1	4	5	46.942	Dificult
845	16	8	3	1	1	0	1	3	33.575	Dificult
846	44	27	3	3	2	0	6	9	55.266	Fairly_difficult
847	39	26	3	3	3	0	3	9	66.74	Plain_English
848	31	19	3	1	1	1	6	4	59.161	Very_Easy
849	18	9	2	1	0	0	2	4	33.068	Dificult
850	24	15	1	2	0	0	1	8	63.863	Plain_English
851	49	28	6	5	4	1	3	9	44.575	Dificult
852	20	9	4	2	0	0	1	6	14.268	very_difficult
853	30	20	3	0	0	1	5	3	69.785	Very_Easy
854	33	23	2	2	1	0	4	8	73.78	Fairly_Easy
855	18	11	1	2	2	1	2	5	62.816	Plain_English
856	13	10	1	0	0	0	4	1	91.78	Very_Easy
857	48	27	4	4	2	0	4	14	42.733	Dificult
858	41	21	8	1	3	0	1	10	31.006	Dificult
859	27	18	3	1	0	4	2	7	70.8	Fairly_Easy
860	19	12	1	1	1	1	2	5	66.795	Plain_English
861	54	29	7	4	0	0	7	15	34.586	Dificult
862	52	31	8	4	3	1	4	13	49.193	Very_Easy
863	26	16	3	0	1	0	4	5	61.24	Plain_English
864	32	22	2	1	2	1	5	6	72.615	Fairly_Easy
865	47	26	3	5	2	3	3	11	40.709	Dificult
866	46	28	6	3	2	0	5	13	53.639	Fairly_difficult
867	41	20	7	4	1	2	3	10	23.255	very_difficult
868	24	18	1	2	0	0	4	6	84.9	Easy
869	19	12	3	1	0	1	3	4	66.795	Plain_English
870	24	16	2	2	1	0	2	7	71.815	Fairly_Easy
871	49	23	7	4	3	0	4	10	14.928	very_difficult
872	28	15	3	2	1	4	1	7	41.303	Dificult
873	28	15	4	2	2	1	2	7	41.303	Dificult
874	30	16	2	1	5	0	2	7	40.09	Dificult
875	25	17	2	0	1	0	3	4	73.796	Fairly_Easy
876	19	12	2	2	0	2	2	5	66.795	Plain_English
877	34	18	4	2	0	0	3	9	37.9	Dificult
878	40	27	2	3	1	4	6	7	67.799	Plain_English
879	36	24	3	3	6	0	2	8	67.755	Plain_English
880	28	23	1	0	2	1	2	6	92.171	Very_Easy
881	33	20	5	3	1	4	2	10	57.095	Fairly_difficult
882	14	9	1	1	2	1	1	3	70.668	Fairly_Easy
883	27	18	1	0	1	0	2	5	70.8	Fairly_Easy
884	56	30	7	2	2	1	5	8	33.69	Dificult
885	42	33	2	2	3	1	3	13	82.415	Easy
886	57	38	3	0	3	0	5	12	60.65	Plain_English
887	31	19	4	0	0	2	3	6	59.161	Very_Easy
888	53	33	6	3	2	6	6	10	54.215	Fairly_difficult
889	46	34	1	4	2	3	6	11	75.121	Fairly_Easy
890	34	25	2	2	2	6	3	6	79.092	Very_Easy
891	30	19	2	2	1	0	3	6	63.614	Plain_English
892	19	13	1	2	0	0	1	5	76.591	Fairly_Easy
893	34	26	2	1	0	1	5	7	83.009	Easy
894	33	21	4	2	2	0	3	7	63.235	Plain_English
895	40	22	6	3	1	0	2	11	41.852	Dificult
896	52	31	4	2	1	2	6	11	49.193	Very_Easy
897	43	27	3	3	3	1	4	9	58.399	Fairly_difficult
898	11	10	0	0	0	0	2	2	108.7	Very_Easy
899	36	21	4	0	2	2	6	4	51.149	Fairly_difficult
900	25	16	2	1	2	0	5	3	66.528	Plain_English
901	30	19	3	2	1	1	4	6	63.614	Plain_English
902	20	10	3	0	1	1	2	3	32.56	Dificult
903	43	25	4	5	4	0	3	11	48.636	Dificult
904	42	28	2	6	6	0	3	12	65.725	Plain_English
905	37	23	3	4	3	0	5	10	59.067	Very_Easy
906	29	18	4	2	1	2	5	7	61.4	Plain_English
907	19	14	1	0	1	3	3	2	84.916	Easy
908	33	17	6	5	2	0	2	11	33.984	Dificult
909	27	22	0	1	2	3	5	2	91.843	Very_Easy
910	38	22	3	3	1	1	3	13	49.543	Very_Easy
911	44	22	6	3	1	0	3	13	26.47	very_difficult
912	25	19	1	2	1	0	6	6	85.877	Easy
913	23	15	2	2	0	1	2	10	69.503	Very_Easy
914	13	7	2	2	2	0	1	3	46.168	Dificult
915	12	8	1	1	0	1	2	4	75.875	Fairly_Easy
916	48	26	7	4	1	1	3	12	37.455	Dificult
917	18	12	2	0	1	0	3	3	73.845	Fairly_Easy
918	37	20	5	4	3	1	3	8	40.175	Dificult
919	47	26	8	3	2	0	3	14	40.709	Dificult
920	28	20	1	2	0	0	2	9	78.245	Fairly_Easy
921	33	21	4	1	0	1	6	7	63.235	Plain_English
922	21	12	2	2	0	0	2	4	52.695	Fairly_difficult
923	30	17	4	2	0	0	4	7	48.913	Dificult
924	22	18	0	0	0	0	7	2	94.3	Very_Easy
925	69	40	9	4	3	2	8	13	40.6	Dificult
926	26	16	3	1	2	1	4	3	61.24	Plain_English
927	10	6	2	1	1	1	2	1	62.79	Plain_English
928	45	33	4	4	3	1	3	11	74.724	Fairly_Easy
929	28	19	1	3	0	0	4	7	72.519	Fairly_Easy
930	34	23	3	3	3	0	4	6	70.102	Fairly_Easy
931	43	25	7	4	1	1	5	11	48.636	Dificult
932	26	17	2	2	2	1	3	5	68.819	Plain_English
933	50	29	6	4	1	0	6	15	46.255	Dificult
934	30	20	2	2	0	2	5	6	69.785	Very_Easy
935	33	25	1	2	4	0	5	6	82.476	Easy
936	17	9	2	1	0	1	3	3	42.468	Dificult
937	51	32	3	4	2	0	4	13	55.764	Fairly_difficult
938	26	17	4	0	1	0	4	5	68.819	Plain_English
939	32	21	2	2	3	1	3	7	67.263	Plain_English
940	49	23	8	3	1	1	2	11	14.928	very_difficult
941	42	26	5	1	1	3	6	5	56.978	Fairly_difficult
942	42	26	3	2	2	2	5	8	56.978	Fairly_difficult
943	49	29	5	2	0	3	5	7	49.173	Very_Easy
944	26	15	3	1	1	1	3	4	52.583	Fairly_difficult
945	43	29	4	4	3	0	5	10	66.676	Plain_English
946	48	29	6	1	2	0	5	9	52.09	Fairly_difficult
947	34	26	1	2	1	1	2	10	83.009	Easy
948	45	21	7	3	4	0	3	9	14.892	very_difficult
949	37	23	4	2	2	0	2	9	59.067	Very_Easy
950	25	15	2	1	1	0	3	4	58.223	Fairly_difficult
951	34	18	5	2	2	1	6	4	37.9	Dificult
952	29	18	3	2	0	0	6	7	61.4	Plain_English
953	30	17	4	3	4	3	2	3	48.913	Dificult
954	36	19	4	3	1	1	1	11	36.898	Dificult
955	43	24	5	2	3	1	4	4	43.08	Dificult
956	16	9	2	1	1	0	2	4	51.868	Fairly_difficult
957	33	20	5	0	2	2	2	5	57.095	Fairly_difficult
958	44	24	5	2	6	1	5	7	39.555	Dificult
959	48	32	2	3	4	2	6	11	63.695	Plain_English
960	53	30	7	2	1	0	8	12	42.15	Dificult
961	38	22	6	4	1	0	3	10	49.543	Very_Easy
962	44	25	7	3	1	1	5	11	45.252	Dificult
963	51	27	6	5	0	0	5	14	33.333	Dificult
964	36	19	4	3	0	1	2	10	36.898	Dificult
965	27	17	2	1	0	0	3	6	63.843	Plain_English
966	19	12	2	0	1	1	3	1	66.795	Plain_English
967	49	26	5	3	4	0	3	10	34.202	Dificult
968	43	23	4	5	0	1	6	10	36.997	Dificult
969	27	13	4	1	1	1	4	2	24.53	very_difficult
970	36	18	5	2	1	0	5	6	28.5	very_difficult
971	34	22	3	3	3	0	2	8	64.925	Plain_English
972	38	27	2	2	2	2	2	9	74.066	Fairly_Easy
973	13	10	0	2	2	3	1	3	91.78	Very_Easy
974	12	5	2	2	1	2	0	3	1.258	very_difficult
975	22	13	3	1	0	0	4	5	57.068	Fairly_difficult
976	43	26	5	4	5	2	2	7	53.725	Fairly_difficult
977	25	17	2	0	1	1	2	6	73.796	Fairly_Easy
978	28	14	5	1	0	1	2	6	30.53	Dificult
979	36	20	5	3	2	0	5	8	44.405	Dificult
980	34	17	6	3	0	0	2	10	29.008	Very_Easy
981	27	14	4	2	2	1	3	5	36.573	Dificult
982	29	18	4	4	3	0	3	6	61.4	Plain_English
983	32	21	4	1	1	2	2	9	67.263	Plain_English
984	36	21	6	2	2	0	3	9	51.149	Fairly_difficult
985	62	31	10	6	3	1	4	13	21.903	very_difficult
986	53	32	8	4	3	2	7	10	50.476	Fairly_difficult
987	34	19	6	4	1	0	2	9	45.803	Dificult
988	33	19	4	2	2	1	4	6	50.256	Fairly_difficult
989	69	40	9	7	6	4	7	13	40.6	Dificult
990	33	17	5	2	4	1	4	3	33.984	Dificult
991	35	17	5	1	1	1	6	3	24.031	very_difficult
992	41	22	7	4	4	0	3	10	38.006	Dificult
993	49	26	7	4	2	5	4	13	34.202	Dificult
994	21	13	2	1	1	1	2	3	63.576	Plain_English
995	68	38	9	4	4	3	6	11	36.161	Dificult
996	44	28	4	4	2	0	6	11	59.682	Very_Easy
997	25	18	0	1	3	1	3	5	80.2	Easy
998	32	18	3	1	3	2	3	6	47.3	Dificult
999	32	18	4	2	3	0	3	5	47.3	Dificult
1000	44	29	4	1	1	1	7	8	63.759	Plain_English
1001	38	28	1	2	5	0	6	6	77.811	Fairly_Easy
1002	36	26	2	2	4	0	5	5	76.502	Fairly_Easy
1003	30	24	2	2	1	0	3	9	88.905	Easy
1004	17	11	2	0	2	1	0	3	70.507	Fairly_Easy
1005	36	22	3	2	1	2	3	8	57.234	Fairly_difficult
1006	65	36	10	4	3	2	5	14	35.815	Dificult
1007	36	24	3	2	1	2	6	9	67.755	Plain_English
1008	35	25	2	1	0	1	6	8	75.708	Fairly_Easy
1009	43	33	2	1	1	2	7	7	79.851	Very_Easy
1010	33	24	0	1	3	1	4	7	78.33	Fairly_Easy
1011	22	13	2	1	2	1	2	3	57.068	Fairly_difficult
1012	28	18	1	1	2	1	4	4	66.1	Plain_English
1013	18	15	1	1	1	0	3	4	97.703	Very_Easy
1014	28	20	1	2	1	3	3	9	78.245	Fairly_Easy
1015	16	12	0	1	1	0	3	4	87.945	Easy
1016	20	15	1	1	1	0	3	4	86.423	Easy
1017	25	12	4	1	0	1	1	6	24.495	very_difficult
1018	15	9	2	1	0	0	2	3	61.268	Plain_English
1019	50	33	4	1	2	0	4	13	61.906	Plain_English
1020	24	18	1	2	2	4	2	5	84.9	Easy
1021	43	23	5	4	1	4	3	14	36.997	Dificult
1022	37	21	4	2	2	1	3	10	47.12	Dificult
1023	28	17	3	2	0	1	2	9	58.866	Fairly_difficult
1024	18	12	1	0	2	0	3	2	73.845	Fairly_Easy
1025	77	40	12	5	6	3	5	11	23.68	very_difficult
1026	21	13	3	0	0	1	2	4	63.576	Plain_English
1027	39	23	4	5	3	1	4	10	51.71	Fairly_difficult
1028	52	41	2	5	3	0	8	13	78.73	Fairly_Easy
1029	62	33	7	1	2	3	7	12	31.142	Dificult
1030	33	19	2	2	3	0	4	6	50.256	Fairly_difficult
1031	27	19	3	1	2	1	4	6	76.971	Fairly_Easy
1032	30	19	3	1	0	1	5	7	63.614	Plain_English
1033	18	12	2	2	2	0	1	4	73.845	Fairly_Easy
1034	31	23	1	3	1	5	2	7	81.136	Easy
1035	23	13	4	1	3	1	1	3	50.561	Fairly_difficult
1036	58	33	10	2	3	2	6	12	41.397	Dificult
1037	33	23	3	4	2	1	3	9	73.78	Fairly_Easy
1038	17	14	0	2	4	0	2	4	97.001	Very_Easy
1039	37	22	4	4	3	1	6	8	53.388	Fairly_difficult
1040	34	19	5	3	1	0	2	9	45.803	Dificult
1041	25	21	0	1	2	3	3	6	95.463	Very_Easy
1042	25	15	2	1	1	4	3	5	58.223	Fairly_difficult
1043	7	6	0	0	1	0	3	0	105.09	Very_Easy
1044	26	19	3	2	1	0	3	8	81.424	Easy
1045	42	26	4	0	0	1	9	7	56.978	Fairly_difficult
1046	20	13	2	2	2	0	2	6	70.084	Fairly_Easy
1047	27	14	3	1	2	2	4	3	36.573	Dificult
1048	35	19	4	1	2	1	1	7	41.35	Dificult
1049	14	10	1	1	1	0	3	2	83.32	Easy
1050	30	19	4	2	3	1	3	6	63.614	Plain_English
1051	30	25	0	1	0	3	2	6	92.628	Very_Easy
1052	38	25	3	2	2	1	4	9	65.556	Plain_English
1053	25	17	2	1	1	0	2	8	73.796	Fairly_Easy
1054	37	21	5	2	4	0	3	7	47.12	Dificult
1055	29	16	4	1	2	0	1	7	45.378	Dificult
1056	34	23	4	1	1	1	2	10	70.102	Fairly_Easy
1057	28	19	1	0	1	1	4	5	72.519	Fairly_Easy
1058	54	34	6	1	3	1	7	9	55.215	Fairly_difficult
1059	35	21	4	3	2	1	4	8	55.178	Fairly_difficult
1060	39	21	6	2	2	0	5	7	39.063	Dificult
1061	35	21	3	2	3	2	2	6	55.178	Fairly_difficult
1062	26	18	2	2	2	2	3	4	75.5	Fairly_Easy
1063	52	31	7	5	3	0	6	12	49.193	Very_Easy
1064	38	23	3	3	0	1	5	8	55.389	Fairly_difficult
1065	48	31	3	5	5	0	6	9	60.109	Plain_English
1066	30	20	2	4	3	0	2	8	69.785	Very_Easy
1067	39	23	5	2	3	0	4	7	51.71	Fairly_difficult
1068	19	11	3	1	0	0	3	4	55.125	Fairly_difficult
1069	41	26	6	2	0	1	8	6	60.232	Plain_English
1070	36	20	4	2	1	0	3	8	44.405	Dificult
1071	32	24	2	2	3	2	4	5	81.855	Easy
1072	31	20	3	0	1	0	5	6	65.555	Plain_English
1073	23	15	1	2	3	0	2	5	69.503	Very_Easy
1074	48	29	4	4	2	1	6	10	52.09	Fairly_difficult
1075	36	20	4	2	3	1	3	6	44.405	Dificult
1076	37	18	5	3	3	1	4	5	23.8	very_difficult
1077	42	27	4	3	2	1	5	13	61.533	Plain_English
1078	29	23	1	2	1	0	5	8	88.493	Easy
1079	36	23	3	2	0	2	5	8	62.745	Plain_English
1080	22	14	2	1	1	1	3	4	66.787	Plain_English
1081	33	24	2	2	2	2	3	6	78.33	Fairly_Easy
1082	27	12	5	0	2	1	3	4	10.395	very_difficult
1083	40	21	6	5	2	0	2	11	35.035	Dificult
1084	32	25	1	2	4	0	5	6	85.86	Easy
1085	34	23	3	3	2	0	5	10	70.102	Fairly_Easy
1086	32	21	2	2	3	1	3	7	67.263	Plain_English
1087	48	26	6	3	3	1	3	9	37.455	Dificult
1088	29	14	5	1	1	1	2	6	24.487	very_difficult
1089	22	15	2	2	1	3	3	5	75.143	Fairly_Easy
1090	21	15	1	1	3	0	2	5	80.783	Easy
1091	24	15	3	1	3	1	1	4	63.863	Plain_English
1092	28	19	2	2	2	1	3	7	72.519	Fairly_Easy
1093	71	34	12	6	6	0	2	13	12.915	very_difficult
1094	28	16	4	1	1	0	3	6	50.665	Fairly_difficult
1095	42	27	3	3	2	0	2	15	61.533	Plain_English
1096	34	18	5	2	2	2	2	6	37.9	Dificult
1097	42	28	3	3	1	2	3	8	65.725	Plain_English
1098	42	22	5	4	3	1	4	5	34.161	Dificult
1099	39	24	5	2	2	0	2	13	57.18	Fairly_difficult
1100	49	30	4	4	2	4	7	13	53.43	Fairly_difficult
1101	34	27	0	2	3	0	5	9	86.599	Easy
1102	29	19	2	2	2	0	4	7	68.066	Plain_English
1103	16	12	0	1	0	0	2	5	87.945	Easy
1104	39	23	4	2	1	0	6	7	51.71	Fairly_difficult
1105	38	25	3	1	1	1	6	10	65.556	Plain_English
1106	51	28	6	2	2	0	6	10	38.532	Dificult
1107	10	6	1	0	0	0	2	2	62.79	Plain_English
1108	37	22	4	5	1	2	3	10	53.388	Fairly_difficult
1109	18	14	1	1	1	0	2	3	90.959	Very_Easy
1110	43	24	3	2	4	2	4	6	43.08	Dificult
1111	31	25	0	2	3	0	4	9	89.244	Very_Easy
1112	43	28	5	3	4	1	3	10	62.704	Plain_English
1113	21	17	1	1	2	0	4	5	93.702	Very_Easy
1114	29	15	4	3	1	0	2	7	35.663	Dificult
1115	23	16	2	3	1	1	1	8	77.103	Fairly_Easy
1116	35	25	1	2	2	0	4	9	75.708	Fairly_Easy
1117	33	21	1	4	3	0	3	10	63.235	Plain_English
1118	32	19	4	2	0	3	4	8	54.708	Fairly_difficult
1119	33	20	5	2	2	3	4	5	57.095	Fairly_difficult
1120	37	24	4	1	3	1	5	5	64.23	Plain_English
1121	20	17	1	1	2	1	2	4	98.678	Very_Easy
1122	40	24	5	4	1	4	3	11	53.655	Fairly_difficult
1123	30	25	1	3	0	0	4	9	92.628	Very_Easy
1124	29	17	3	2	4	0	4	5	53.89	Fairly_difficult
1125	27	19	1	2	0	0	2	11	76.971	Fairly_Easy
1126	26	17	3	1	1	4	5	4	68.819	Plain_English
1127	37	28	2	4	1	0	6	9	80.832	Easy
1128	21	14	2	0	0	0	2	5	72.83	Fairly_Easy
1129	11	8	0	1	1	1	2	2	86.45	Easy
1130	48	36	3	2	1	0	7	13	75.765	Fairly_Easy
1131	37	31	1	4	1	2	6	12	90.128	Very_Easy
1132	31	21	3	2	1	0	4	9	71.292	Fairly_Easy
1133	37	20	6	3	2	0	3	11	40.175	Dificult
1134	44	25	7	3	1	1	5	11	45.252	Dificult
1135	27	18	4	2	0	0	3	7	70.8	Fairly_Easy
1136	31	18	3	2	2	2	4	7	52	Fairly_difficult
1137	23	14	2	2	2	0	2	7	60.744	Plain_English
1138	16	11	2	2	1	4	2	3	78.198	Fairly_Easy
1139	22	17	1	2	1	0	3	6	88.725	Easy
1140	26	16	3	2	2	1	1	8	61.24	Plain_English
1141	39	24	4	3	2	1	5	10	57.18	Fairly_difficult
1142	41	25	4	2	0	1	5	11	55.404	Fairly_difficult
1143	19	13	2	2	1	0	1	6	76.591	Fairly_Easy
1144	38	24	3	3	2	1	3	8	60.705	Plain_English
1145	65	37	9	3	3	0	5	17	39.436	Dificult
1146	49	27	7	2	4	0	4	10	39.599	Dificult
1147	34	17	4	3	2	0	1	10	29.008	Very_Easy
1148	41	23	5	4	3	1	5	7	44.354	Dificult
1149	20	9	4	2	1	1	1	4	14.268	very_difficult
1150	29	16	3	4	2	0	2	9	45.378	Dificult
1151	28	18	2	1	0	0	6	4	66.1	Plain_English
1152	37	18	6	3	1	1	1	8	23.8	very_difficult
1153	23	12	4	2	2	0	2	3	38.595	Dificult
1154	24	14	3	3	0	1	2	6	54.701	Fairly_difficult
1155	53	28	8	4	4	0	2	11	32.489	Dificult
1156	35	18	4	3	3	1	2	6	33.2	Dificult
1157	39	26	2	3	2	0	5	12	66.74	Plain_English
1158	32	20	4	3	1	2	4	7	61.325	Plain_English
1159	26	21	1	0	3	3	6	3	91.435	Very_Easy
1160	29	21	2	2	4	0	2	6	79.349	Very_Easy
1161	20	16	1	0	1	3	2	4	92.965	Very_Easy
1162	41	28	4	3	3	2	5	6	68.746	Plain_English
1163	20	13	2	0	0	0	4	4	70.084	Fairly_Easy
1164	36	21	4	3	2	1	4	6	51.149	Fairly_difficult
1165	45	30	3	2	1	2	7	8	64.71	Plain_English
1166	38	23	4	2	1	1	4	7	55.389	Fairly_difficult
1167	32	18	6	2	0	1	3	7	47.3	Dificult
1168	22	13	3	1	0	0	2	5	57.068	Fairly_difficult
1169	26	17	3	2	2	0	4	6	68.819	Plain_English
1170	55	34	5	4	2	1	4	15	52.727	Fairly_difficult
1171	30	21	3	2	2	5	2	9	75.32	Fairly_Easy
1172	30	19	3	3	2	1	3	9	63.614	Plain_English
1173	25	16	1	2	1	5	3	6	66.528	Plain_English
1174	46	30	2	2	4	0	5	11	61.89	Plain_English
1175	23	12	4	3	1	0	1	8	38.595	Dificult
1176	40	33	1	3	2	2	5	13	87.542	Easy
1177	15	11	2	0	2	0	2	2	85.889	Easy
1178	55	33	8	3	2	0	6	8	49.088	Very_Easy
1179	46	33	3	3	3	0	7	12	72.16	Fairly_Easy
1180	13	11	0	2	0	4	3	4	101.271	Very_Easy
1181	3	3	0	1	0	1	0	2	120.713	Very_Easy
1182	37	26	1	1	2	0	4	9	73.248	Fairly_Easy
1183	28	19	2	2	0	0	5	7	72.519	Fairly_Easy
1184	20	16	1	2	2	0	1	6	92.965	Very_Easy
1185	39	26	3	2	1	0	7	9	66.74	Plain_English
1186	32	26	1	0	0	2	7	7	89.517	Very_Easy
1187	43	26	6	2	0	2	6	7	53.725	Fairly_difficult
1188	39	23	5	3	3	0	4	9	51.71	Fairly_difficult
1189	30	18	4	0	0	2	5	4	56.7	Fairly_difficult
1190	28	22	1	0	0	4	4	5	87.997	Easy
1191	20	15	1	1	0	0	5	4	86.423	Easy
1192	39	27	2	2	1	1	5	10	70.933	Fairly_Easy
1193	26	18	2	1	0	1	4	5	75.5	Fairly_Easy
1194	46	34	3	2	4	1	3	10	75.121	Fairly_Easy
1195	36	23	2	4	2	3	4	8	62.745	Plain_English
1196	32	23	1	0	1	2	5	4	77.458	Fairly_Easy
1197	23	17	1	0	0	1	3	4	83.749	Easy
1198	26	16	2	1	0	0	2	9	61.24	Plain_English
1199	42	26	5	4	0	1	3	12	56.978	Fairly_difficult
1200	17	11	2	1	1	1	3	1	70.507	Fairly_Easy
1201	46	23	7	2	3	0	5	9	25.963	very_difficult
1202	44	26	6	3	1	0	8	7	50.471	Fairly_difficult
1203	36	22	3	3	1	2	5	9	57.234	Fairly_difficult
1204	28	20	3	2	3	4	3	9	78.245	Fairly_Easy
1205	35	23	3	1	2	1	3	9	66.423	Plain_English
1206	32	18	3	2	3	1	1	6	47.3	Dificult
1207	26	15	4	1	1	1	2	4	52.583	Fairly_difficult
1208	30	18	5	2	1	1	2	7	56.7	Fairly_difficult
1209	24	16	3	1	2	0	2	5	71.815	Fairly_Easy
1210	61	32	10	5	4	1	5	11	29.326	Very_Easy
1211	18	10	2	1	1	0	2	4	49.48	Very_Easy
1212	28	16	4	0	1	0	3	6	50.665	Fairly_difficult
1213	41	23	5	2	0	0	6	9	44.354	Dificult
1214	37	17	6	2	0	0	2	7	14.078	very_difficult
1215	48	32	5	1	2	1	6	12	63.695	Plain_English
1216	21	15	2	2	3	1	1	4	80.783	Easy
1217	20	14	2	1	0	1	1	7	78.873	Fairly_Easy
1218	31	19	4	2	2	0	3	6	59.161	Very_Easy
1219	28	18	3	1	1	1	4	7	66.1	Plain_English
1220	66	36	9	5	1	4	5	15	33.465	Dificult
1221	19	12	3	1	0	1	4	3	66.795	Plain_English
1222	41	18	9	2	2	2	2	8	5	very_difficult
1223	60	38	4	2	3	2	10	10	53.971	Fairly_difficult
1224	44	28	5	2	2	1	4	9	59.682	Very_Easy
1225	40	22	5	1	1	0	3	8	41.852	Dificult
1226	37	21	7	1	0	8	3	10	47.12	Dificult
1227	29	15	4	1	0	0	3	5	35.663	Dificult
1228	25	20	0	1	2	0	6	7	90.935	Very_Easy
1229	40	24	3	3	1	0	7	9	53.655	Fairly_difficult
1230	29	18	3	2	4	0	1	6	61.4	Plain_English
1231	56	31	7	1	2	1	8	9	38.277	Dificult
1232	32	18	3	2	1	1	3	7	47.3	Dificult
1233	27	16	2	1	0	0	3	5	55.953	Fairly_difficult
1234	45	28	4	3	1	6	7	13	56.661	Fairly_difficult
1235	37	24	2	4	1	1	6	9	64.23	Plain_English
1236	29	18	3	2	0	0	5	6	61.4	Plain_English
1237	21	12	3	1	1	1	4	4	52.695	Fairly_difficult
1238	23	14	2	1	0	0	2	7	60.744	Plain_English
1239	29	17	3	3	0	1	3	8	53.89	Fairly_difficult
1240	11	9	0	1	1	1	2	2	98.868	Very_Easy
1241	21	14	1	2	0	1	3	6	72.83	Fairly_Easy
1242	6	3	1	1	0	0	1	2	36.113	Dificult
1243	6	4	0	0	0	0	1	1	77.905	Fairly_Easy
1244	37	21	6	3	3	0	3	10	47.12	Dificult
1245	45	30	5	3	0	1	7	11	64.71	Plain_English
1246	35	24	2	4	3	2	4	7	71.28	Fairly_Easy
1247	41	23	6	4	4	0	1	8	44.354	Dificult
1248	28	14	5	2	0	1	3	5	30.53	Dificult
1249	23	14	3	0	0	3	3	4	60.744	Plain_English
1250	30	21	2	2	3	0	5	7	75.32	Fairly_Easy
1251	11	6	2	0	0	1	2	1	48.69	Dificult
1252	37	22	6	4	0	4	3	15	53.388	Fairly_difficult
1253	39	22	6	2	2	1	2	8	45.697	Dificult
1254	28	15	4	3	1	1	2	7	41.303	Dificult
1255	33	19	3	2	2	0	2	8	50.256	Fairly_difficult
1256	42	25	4	3	2	0	4	9	52.02	Fairly_difficult
1257	26	17	2	1	2	0	2	5	68.819	Plain_English
1258	20	10	3	3	1	0	1	6	32.56	Dificult
1259	23	19	1	1	0	0	3	5	94.782	Very_Easy
1260	16	12	1	0	0	0	2	4	87.945	Easy
1261	9	7	0	1	2	0	1	1	94.511	Very_Easy
1262	46	27	5	3	2	2	3	9	48.999	Dificult
1263	35	23	2	3	3	1	3	8	66.423	Plain_English
1264	25	19	1	0	0	0	6	5	85.877	Easy
1265	38	22	4	2	1	0	4	9	49.543	Very_Easy
1266	23	15	1	0	2	1	3	3	69.503	Very_Easy
1267	26	20	0	1	0	3	2	6	86.705	Easy
1268	18	12	0	1	0	0	3	5	73.845	Fairly_Easy
1269	20	11	3	0	2	1	3	2	47.434	Dificult
1270	37	22	3	4	2	2	3	10	53.388	Fairly_difficult
1271	20	11	3	1	2	1	1	3	47.434	Dificult
1272	49	30	5	2	1	0	4	10	53.43	Fairly_difficult
1273	44	24	6	1	1	0	7	4	39.555	Dificult
1274	33	20	4	3	1	0	3	10	57.095	Fairly_difficult
1275	11	8	1	1	0	2	1	2	86.45	Easy
1276	23	18	2	0	0	2	5	2	89.6	Very_Easy
1277	29	15	4	2	3	0	2	5	35.663	Dificult
1278	33	22	4	2	0	1	5	7	68.77	Plain_English
1279	37	25	4	1	1	2	3	7	68.94	Plain_English
1280	38	24	4	2	2	0	3	10	60.705	Plain_English
1281	25	17	1	1	1	3	4	4	73.796	Fairly_Easy
1282	31	19	3	2	4	1	2	7	59.161	Very_Easy
1283	46	31	4	4	4	5	6	10	65.567	Plain_English
1284	31	18	5	2	2	1	6	4	52	Fairly_difficult
1285	39	25	4	3	2	1	5	9	62.172	Plain_English
1286	17	11	1	1	0	4	3	3	70.507	Fairly_Easy
1287	34	14	6	2	0	0	2	8	-5.727	Very_Easy
1288	46	28	6	2	2	1	4	8	53.639	Fairly_difficult
1289	38	23	5	4	4	0	3	8	55.389	Fairly_difficult
1290	24	17	0	2	2	1	4	5	78.772	Fairly_Easy
1291	32	23	3	2	1	0	1	11	77.458	Fairly_Easy
1292	33	18	6	3	3	0	3	7	42.6	Dificult
1293	24	14	3	3	2	0	2	6	54.701	Fairly_difficult
1294	23	17	1	1	1	2	5	4	83.749	Easy
1295	43	25	6	3	2	2	3	10	48.636	Dificult
1296	55	32	4	1	2	1	8	9	45.189	Dificult
1297	44	22	6	2	1	1	3	9	26.47	very_difficult
1298	15	7	3	0	0	1	2	3	21.997	very_difficult
1299	39	21	6	3	3	1	4	6	39.063	Dificult
1300	44	30	4	5	6	0	5	8	67.53	Plain_English
1301	48	30	3	5	2	2	6	13	56.25	Fairly_difficult
1302	26	16	2	3	3	1	2	6	61.24	Plain_English
1303	44	27	5	5	3	0	4	12	55.266	Fairly_difficult
1304	20	11	4	2	0	0	2	5	47.434	Dificult
1305	15	10	1	1	1	2	1	3	74.86	Fairly_Easy
1306	22	15	2	2	3	0	1	4	75.143	Fairly_Easy
1307	32	21	2	3	3	1	2	7	67.263	Plain_English
1308	27	19	2	2	2	1	4	5	76.971	Fairly_Easy
1309	11	7	2	0	0	3	2	1	70.34	Fairly_Easy
1310	27	22	2	0	1	1	5	5	91.843	Very_Easy
1311	39	25	4	5	3	1	4	10	62.172	Plain_English
1312	55	32	6	3	4	2	6	10	45.189	Dificult
1313	26	17	2	4	2	1	2	5	68.819	Plain_English
1314	32	20	4	3	1	0	1	10	61.325	Plain_English
1315	45	26	6	3	3	0	5	7	47.217	Dificult
1316	46	28	5	3	2	4	5	8	53.639	Fairly_difficult
1317	47	34	1	4	5	5	4	11	72.633	Fairly_Easy
1318	27	17	3	2	1	0	3	8	63.843	Plain_English
1319	41	20	6	2	2	1	3	7	23.255	very_difficult
1320	15	11	1	0	0	2	2	2	85.889	Easy
1321	29	16	4	2	4	3	2	4	45.378	Dificult
1322	16	10	1	1	1	0	1	4	66.4	Plain_English
1323	28	17	3	2	1	2	3	5	58.866	Fairly_difficult
1324	25	15	3	2	2	2	4	4	58.223	Fairly_difficult
1325	25	15	3	2	1	0	2	6	58.223	Fairly_difficult
1326	28	15	4	1	2	0	2	4	41.303	Dificult
1327	39	23	5	2	3	1	4	7	51.71	Fairly_difficult
1328	48	24	7	2	2	1	4	7	25.455	very_difficult
1329	62	38	6	3	1	3	6	11	49.518	Very_Easy
1330	20	12	2	1	1	0	1	4	59.745	Very_Easy
1331	59	28	11	3	2	0	5	14	14.361	very_difficult
1332	37	20	5	2	2	2	3	6	40.175	Dificult
1333	44	25	4	3	2	0	2	12	45.252	Dificult
1334	27	19	2	1	1	1	4	5	76.971	Fairly_Easy
1335	20	13	2	2	0	4	4	7	70.084	Fairly_Easy
1336	34	19	5	0	2	1	1	8	45.803	Dificult
1337	44	26	6	2	2	2	4	8	50.471	Fairly_difficult
1338	28	15	4	2	3	1	1	5	41.303	Dificult
1339	48	24	8	2	2	4	3	10	25.455	very_difficult
1340	44	27	4	1	2	5	5	8	55.266	Fairly_difficult
1341	27	16	4	1	2	0	3	4	55.953	Fairly_difficult
1342	31	23	2	1	2	0	3	6	81.136	Easy
1343	52	31	6	2	4	3	5	7	49.193	Very_Easy
1344	20	13	2	0	0	1	3	5	70.084	Fairly_Easy
1345	23	14	3	2	1	0	3	5	60.744	Plain_English
1346	38	21	3	3	3	0	4	5	43.092	Dificult
1347	39	20	7	1	0	0	1	15	31.715	Dificult
1348	29	19	3	1	0	1	3	7	68.066	Plain_English
1349	45	23	8	2	3	3	5	4	29.641	Very_Easy
1350	38	25	4	3	4	0	5	9	65.556	Plain_English
1351	26	15	3	1	2	2	2	5	52.583	Fairly_difficult
1352	32	17	5	3	2	0	1	7	38.96	Dificult
1353	32	20	4	2	1	0	3	7	61.325	Plain_English
1354	44	25	5	4	1	2	4	11	45.252	Dificult
1355	29	26	0	1	3	0	2	8	99.278	Very_Easy
1356	37	22	5	2	3	1	3	7	53.388	Fairly_difficult
1357	35	20	5	2	2	1	4	5	48.635	Dificult
1358	34	20	4	2	2	1	1	9	52.865	Fairly_difficult
1359	19	13	1	3	2	1	1	6	76.591	Fairly_Easy
1360	33	22	1	4	1	0	3	13	68.77	Plain_English
1361	27	21	1	2	0	4	3	9	87.406	Easy
1362	30	16	4	3	3	0	3	5	40.09	Dificult
1363	26	16	3	1	2	0	3	5	61.24	Plain_English
1364	51	30	6	3	5	1	3	9	47.79	Dificult
1365	36	25	2	3	2	1	3	9	72.324	Fairly_Easy
1366	45	30	3	3	2	1	4	12	64.71	Plain_English
1367	57	35	4	4	5	0	5	12	51.295	Fairly_difficult
1368	18	11	2	2	0	0	1	8	62.816	Plain_English
1369	27	17	4	1	0	2	1	6	63.843	Plain_English
1370	34	27	1	3	3	1	1	10	86.599	Easy
1371	29	15	4	3	3	1	3	5	35.663	Dificult
1372	44	20	8	2	3	1	4	10	10.565	very_difficult
1373	39	24	4	2	1	1	4	9	57.18	Fairly_difficult
1374	30	16	4	2	1	1	4	7	40.09	Dificult
1375	28	17	4	1	1	1	3	7	58.866	Fairly_difficult
1376	22	14	2	3	1	0	1	8	66.787	Plain_English
1377	45	23	6	3	2	1	2	10	29.641	Very_Easy
1378	55	25	8	2	2	1	4	9	8.028	very_difficult
1379	49	32	4	6	2	0	5	16	61.051	Plain_English
1380	33	20	4	0	3	1	4	5	57.095	Fairly_difficult
1381	36	23	3	3	2	2	4	8	62.745	Plain_English
1382	19	12	1	2	3	0	2	4	66.795	Plain_English
1383	27	19	1	1	0	2	3	6	76.971	Fairly_Easy
1384	28	20	1	1	3	0	3	4	78.245	Fairly_Easy
1385	37	23	3	3	2	0	5	8	59.067	Very_Easy
1386	47	27	5	3	2	2	4	8	45.866	Dificult
1387	42	28	4	1	3	0	7	9	65.725	Plain_English
1388	50	31	5	4	2	1	6	11	54.651	Fairly_difficult
1389	13	7	2	0	0	0	2	2	46.168	Dificult
1390	48	28	6	3	4	1	3	7	47.596	Dificult
1391	31	21	3	1	1	0	5	6	71.292	Fairly_Easy
1392	27	16	3	2	3	0	4	4	55.953	Fairly_difficult
1393	17	8	2	0	0	0	2	3	23	very_difficult
1394	30	21	2	2	3	2	5	6	75.32	Fairly_Easy
1395	31	17	4	1	2	1	3	5	43.937	Dificult
1396	36	21	4	4	2	4	4	8	51.149	Fairly_difficult
1397	22	14	1	2	2	1	1	4	66.787	Plain_English
1398	15	10	1	0	2	1	2	2	74.86	Fairly_Easy
1399	17	12	2	1	0	0	2	6	80.895	Easy
1400	16	11	0	0	0	1	2	3	78.198	Fairly_Easy
1401	40	24	3	0	3	2	5	6	53.655	Fairly_difficult
1402	48	26	7	4	2	0	3	15	37.455	Dificult
1403	32	18	5	2	1	1	2	8	47.3	Dificult
1404	31	17	4	3	2	0	4	4	43.937	Dificult
1405	18	9	3	2	2	0	2	2	33.068	Dificult
1406	45	27	5	4	2	0	4	11	52.133	Fairly_difficult
1407	19	15	1	2	2	0	3	5	92.063	Very_Easy
1408	51	32	4	4	4	1	4	12	55.764	Fairly_difficult
1409	74	39	9	4	1	1	8	13	26.519	very_difficult
1410	37	22	5	2	1	1	4	8	53.388	Fairly_difficult
1411	12	10	1	0	1	1	1	2	100.24	Very_Easy
1412	38	28	2	5	0	4	7	15	77.811	Fairly_Easy
1413	38	26	2	2	2	0	4	12	69.994	Very_Easy
1414	27	15	1	3	2	2	3	7	46.942	Dificult
1415	3	1	1	0	0	1	0	0	-47.472	Very_Easy
1416	24	14	2	0	0	2	1	4	54.701	Fairly_difficult
1417	41	27	3	4	5	4	2	12	64.666	Plain_English
1418	54	34	6	6	3	1	7	15	55.215	Fairly_difficult
1419	47	29	6	3	3	0	4	12	55.007	Fairly_difficult
1420	43	27	5	0	0	1	5	11	58.399	Fairly_difficult
1421	43	25	5	2	6	1	4	7	48.636	Dificult
1422	45	27	3	2	1	0	4	13	52.133	Fairly_difficult
1423	28	19	2	2	1	1	3	6	72.519	Fairly_Easy
1424	50	30	4	4	2	3	4	13	50.61	Fairly_difficult
1425	37	28	1	2	4	0	3	8	80.832	Easy
1426	23	14	2	3	1	0	2	7	60.744	Plain_English
1427	64	42	5	5	5	0	5	15	56.606	Fairly_difficult
1428	51	31	6	5	2	0	4	17	51.922	Fairly_difficult
1429	35	23	2	2	1	0	5	12	66.423	Plain_English
1430	43	20	10	5	3	0	4	9	14.795	very_difficult
1431	32	21	4	3	2	0	4	9	67.263	Plain_English
1432	15	9	1	1	0	0	2	5	61.268	Plain_English
1433	60	36	8	3	1	2	7	12	47.565	Dificult
1434	51	35	5	1	1	3	6	9	65.798	Plain_English
1435	51	31	8	3	3	0	4	12	51.922	Fairly_difficult
1436	62	36	8	3	1	0	5	14	42.865	Dificult
1437	58	38	5	5	2	2	9	12	58.424	Fairly_difficult
1438	20	11	2	1	0	1	1	5	47.434	Dificult
1439	23	16	3	2	1	2	4	4	77.103	Fairly_Easy
1440	15	13	0	1	0	3	4	1	102.622	Very_Easy
1441	10	9	0	1	0	2	2	1	108.268	Very_Easy
1442	26	20	1	2	0	1	4	6	86.705	Easy
1443	27	17	2	1	1	1	3	6	63.843	Plain_English
1444	19	13	3	0	1	1	3	4	76.591	Fairly_Easy
1445	47	30	4	4	3	0	2	12	59.07	Very_Easy
1446	26	18	2	2	2	0	2	9	75.5	Fairly_Easy
1447	33	20	4	2	3	2	2	6	57.095	Fairly_difficult
1448	25	17	3	1	0	0	6	4	73.796	Fairly_Easy
1449	19	15	1	0	2	0	3	4	92.063	Very_Easy
1450	53	29	7	3	3	2	5	11	37.504	Dificult
1451	34	19	4	1	0	0	3	9	45.803	Dificult
1452	30	14	5	2	2	1	4	4	18.444	very_difficult
1453	53	30	7	5	4	2	6	10	42.15	Dificult
1454	14	9	1	1	0	0	1	6	70.668	Fairly_Easy
1455	57	34	6	3	3	1	3	13	47.751	Dificult
1456	27	15	5	2	4	0	2	4	46.942	Dificult
1457	47	29	6	3	2	2	9	5	55.007	Fairly_difficult
1458	37	22	5	2	1	1	2	9	53.388	Fairly_difficult
1459	42	30	4	4	4	1	5	10	73.17	Fairly_Easy
1460	22	14	1	0	2	3	2	2	66.787	Plain_English
1461	50	26	7	3	2	0	5	12	30.948	Dificult
1462	36	19	6	3	1	0	3	7	36.898	Dificult
1463	27	17	1	2	1	0	3	6	63.843	Plain_English
1464	21	13	2	1	1	0	2	4	63.576	Plain_English
1465	34	17	5	1	3	0	3	5	29.008	Very_Easy
1466	45	29	5	4	3	6	4	9	60.842	Plain_English
1467	35	20	5	1	1	1	4	8	48.635	Dificult
1468	27	20	1	2	0	1	3	5	82.475	Easy
1469	30	17	3	3	0	1	3	8	48.913	Dificult
1470	48	25	8	3	2	1	8	8	31.716	Dificult
1471	17	9	3	1	1	2	2	2	42.468	Dificult
1472	29	18	3	3	2	0	2	8	61.4	Plain_English
1473	38	26	4	2	1	1	3	13	69.994	Very_Easy
1474	25	18	1	0	1	0	4	6	80.2	Easy
1475	18	16	0	2	1	8	1	4	103.54	Very_Easy
1476	6	4	0	0	0	0	0	2	77.905	Fairly_Easy
1477	28	19	2	2	1	0	3	8	72.519	Fairly_Easy
1478	44	30	5	5	2	0	2	9	67.53	Plain_English
1479	30	17	5	3	3	2	2	7	48.913	Dificult
1480	32	23	2	1	3	1	3	6	77.458	Fairly_Easy
1481	25	16	2	1	1	0	3	6	66.528	Plain_English
1482	35	28	1	2	4	0	5	5	86.875	Easy
1483	41	32	2	1	0	0	6	10	82.201	Easy
1484	49	27	6	3	2	2	2	10	39.599	Dificult
1485	46	27	6	3	1	2	2	11	48.999	Dificult
1486	22	19	0	0	0	2	6	5	99.235	Very_Easy
1487	27	16	4	0	1	1	2	7	55.953	Fairly_difficult
1488	49	29	7	2	1	2	7	12	49.173	Very_Easy
1489	42	29	5	3	0	0	6	9	69.593	Very_Easy
1490	43	25	5	3	5	0	1	8	48.636	Dificult
1491	35	17	5	2	4	1	2	5	24.031	very_difficult
1492	46	26	7	4	3	1	5	9	43.963	Dificult
1493	48	34	2	1	1	1	8	8	70.145	Fairly_Easy
1494	43	31	4	5	2	4	5	12	73.754	Fairly_Easy
1495	36	23	3	2	1	1	2	9	62.745	Plain_English
1496	28	21	2	1	1	0	3	8	83.378	Easy
1497	18	14	1	2	1	0	3	6	90.959	Very_Easy
1498	51	34	5	3	2	1	9	9	62.68	Plain_English
1499	61	32	8	2	1	0	9	11	29.326	Very_Easy
1500	32	18	5	1	0	0	2	12	47.3	Dificult
1501	54	27	9	1	1	0	7	10	23.933	very_difficult
1502	34	19	4	1	0	2	5	5	45.803	Dificult
1503	36	25	3	2	1	1	5	5	72.324	Fairly_Easy
1504	33	21	3	1	3	1	4	4	63.235	Plain_English
1505	25	17	2	3	0	0	1	9	73.796	Fairly_Easy
1506	44	23	5	1	2	0	6	7	33.319	Dificult
1507	33	20	3	1	1	0	5	6	57.095	Fairly_difficult
1508	53	35	5	3	6	2	6	11	60.964	Plain_English
1509	14	9	1	1	0	0	2	4	70.668	Fairly_Easy
1510	37	28	0	4	2	1	3	13	80.832	Easy
1511	27	19	1	3	1	0	2	9	76.971	Fairly_Easy
1512	32	20	4	3	2	1	2	8	61.325	Plain_English
1513	31	20	2	2	0	1	3	9	65.555	Plain_English
1514	40	26	4	5	5	2	3	8	63.486	Plain_English
1515	26	16	2	1	2	4	2	3	61.24	Plain_English
1516	41	27	3	4	2	0	2	13	64.666	Plain_English
1517	44	30	4	4	3	1	5	10	67.53	Plain_English
1518	16	13	1	1	0	1	3	5	96.114	Very_Easy
1519	38	26	2	2	3	2	2	7	69.994	Very_Easy
1520	45	27	5	4	6	0	4	9	52.133	Fairly_difficult
1521	28	18	3	3	1	1	1	9	66.1	Plain_English
1522	19	15	0	1	1	1	5	3	92.063	Very_Easy
1523	33	21	2	2	0	2	4	7	63.235	Plain_English
1524	41	27	5	3	1	0	4	12	64.666	Plain_English
1525	47	32	6	3	2	0	8	10	66.339	Plain_English
1526	49	24	7	3	2	0	9	8	21.93	very_difficult
1527	50	39	2	3	1	0	6	14	78.581	Fairly_Easy
1528	60	35	9	5	1	5	4	14	44.044	Dificult
1529	28	17	3	2	0	1	5	7	58.866	Fairly_difficult
1530	17	10	3	2	1	0	1	4	57.94	Fairly_difficult
1531	28	21	1	3	1	1	4	7	83.378	Easy
1532	33	24	3	2	2	1	4	9	78.33	Fairly_Easy
1533	56	32	7	5	5	4	9	10	42.545	Dificult
1534	29	18	4	2	0	0	3	8	61.4	Plain_English
1535	32	22	3	1	0	0	4	8	72.615	Fairly_Easy
1536	20	14	2	1	2	0	3	3	78.873	Fairly_Easy
1537	52	26	8	2	4	0	2	9	24.44	very_difficult
1538	58	29	10	6	5	0	5	11	22.918	very_difficult
1539	28	17	3	1	1	1	2	5	58.866	Fairly_difficult
1540	42	23	6	1	2	0	2	9	40.676	Dificult
1541	35	22	3	1	2	1	7	4	61.079	Plain_English
1542	64	38	8	5	6	2	10	8	45.066	Dificult
1543	31	18	4	2	2	4	5	5	52	Fairly_difficult
1544	67	34	11	4	4	4	5	10	22.868	very_difficult
1545	47	29	8	5	3	0	3	12	55.007	Fairly_difficult
1546	30	16	5	1	1	4	1	7	40.09	Dificult
1547	29	20	2	0	1	0	3	6	74.015	Fairly_Easy
1548	67	39	9	5	4	0	8	16	41.704	Dificult
1549	10	7	0	0	1	0	2	2	82.425	Easy
1550	26	16	4	2	1	0	4	4	61.24	Plain_English
1551	18	9	2	0	0	0	2	4	33.068	Dificult
1552	24	10	6	2	0	0	1	6	-1.28	Very_Easy
1553	46	21	9	2	3	0	3	7	10.863	very_difficult
1554	31	18	3	3	2	1	6	4	52	Fairly_difficult
1555	23	13	2	3	2	2	1	6	50.561	Fairly_difficult
1556	1	1	0	0	0	2	0	1	121.728	Very_Easy
1557	11	8	1	1	0	0	1	3	86.45	Easy
1558	17	11	1	1	1	0	2	3	70.507	Fairly_Easy
1559	32	21	3	3	1	0	3	9	67.263	Plain_English
1560	17	11	2	0	0	1	2	4	70.507	Fairly_Easy
1561	36	21	6	1	2	1	3	8	51.149	Fairly_difficult
1562	21	13	3	0	0	0	3	5	63.576	Plain_English
1563	12	7	2	0	0	1	2	2	58.254	Fairly_difficult
1564	19	15	1	0	0	0	2	4	92.063	Very_Easy
1565	48	30	5	3	3	2	3	9	56.25	Fairly_difficult
1566	13	10	0	1	1	1	1	5	91.78	Very_Easy
1567	35	18	5	3	3	2	4	5	33.2	Dificult
1568	22	16	2	1	3	1	3	4	82.39	Easy
1569	34	19	4	2	2	1	3	5	45.803	Dificult
1570	31	19	2	2	2	1	5	5	59.161	Very_Easy
1571	29	17	3	1	2	2	2	4	53.89	Fairly_difficult
1572	39	25	3	2	2	2	7	8	62.172	Plain_English
1573	20	15	1	2	3	0	1	4	86.423	Easy
1574	33	22	2	1	3	2	5	7	68.77	Plain_English
1575	37	17	5	3	2	0	3	9	14.078	very_difficult
1576	27	16	4	2	5	1	2	3	55.953	Fairly_difficult
1577	7	5	0	0	0	0	2	2	85.858	Easy
1578	47	32	5	2	3	3	7	6	66.339	Plain_English
1579	46	24	6	4	3	0	5	8	32.505	Dificult
1580	32	19	4	3	5	0	1	6	54.708	Fairly_difficult
1581	30	19	3	1	2	1	1	8	63.614	Plain_English
1582	25	17	2	3	2	4	4	9	73.796	Fairly_Easy
1583	19	13	1	0	0	0	2	7	76.591	Fairly_Easy
1584	28	16	2	3	2	0	1	7	50.665	Fairly_difficult
1585	22	14	2	2	2	0	1	5	66.787	Plain_English
1586	50	29	5	2	4	0	6	8	46.255	Dificult
1587	45	25	7	2	3	0	5	6	41.868	Dificult
1588	37	24	4	2	2	0	3	8	64.23	Plain_English
1589	18	10	3	0	0	2	3	2	49.48	Very_Easy
1590	56	37	6	5	3	0	4	15	60.014	Plain_English
1591	38	23	5	2	1	0	3	10	55.389	Fairly_difficult
1592	31	17	3	2	2	1	3	5	43.937	Dificult
1593	37	24	4	3	2	0	7	5	64.23	Plain_English
1594	40	30	2	2	2	2	8	7	78.81	Fairly_Easy
1595	43	24	5	3	1	4	4	7	43.08	Dificult
1596	27	19	2	1	0	0	4	5	76.971	Fairly_Easy
1597	39	22	5	3	2	2	4	10	45.697	Dificult
1598	38	25	3	4	3	0	3	12	65.556	Plain_English
1599	20	13	0	1	1	0	2	6	70.084	Fairly_Easy
1600	31	22	2	4	3	0	2	10	76.461	Fairly_Easy
1601	26	17	1	3	1	0	3	7	68.819	Plain_English
1602	43	26	3	1	3	1	7	5	53.725	Fairly_difficult
1603	21	15	1	2	1	1	4	4	80.783	Easy
1604	35	22	3	5	2	0	5	12	61.079	Plain_English
1605	25	16	2	1	2	0	2	5	66.528	Plain_English
1606	35	21	4	3	0	3	3	12	55.178	Fairly_difficult
1607	1	1	0	0	0	2	0	1	121.728	Very_Easy
1608	32	17	5	4	1	0	3	9	38.96	Dificult
1609	35	23	4	5	2	0	2	11	66.423	Plain_English
1610	30	19	2	3	1	0	2	9	63.614	Plain_English
1611	30	18	3	1	0	1	2	7	56.7	Fairly_difficult
1612	36	21	5	3	5	0	5	4	51.149	Fairly_difficult
1613	25	19	2	4	3	0	2	6	85.877	Easy
1614	14	9	2	1	0	2	3	2	70.668	Fairly_Easy
1615	43	24	5	2	2	0	5	7	43.08	Dificult
1616	27	18	2	1	2	1	2	6	70.8	Fairly_Easy
1617	35	16	7	2	0	0	3	8	13.653	very_difficult
1618	31	21	3	0	0	2	3	6	71.292	Fairly_Easy
1619	30	17	5	2	0	0	3	9	48.913	Dificult
1620	51	29	5	5	5	0	5	10	43.338	Dificult
1621	41	24	6	2	3	0	4	8	50.13	Fairly_difficult
1622	21	13	3	2	1	0	3	4	63.576	Plain_English
1623	33	17	5	1	2	1	3	6	33.984	Dificult
1624	17	10	2	2	1	0	1	4	57.94	Fairly_difficult
1625	31	18	3	1	1	0	6	4	52	Fairly_difficult
1626	30	17	5	1	0	2	3	4	48.913	Dificult
1627	72	39	9	7	4	1	3	15	30.858	Dificult
1628	29	18	4	1	2	1	4	4	61.4	Plain_English
1629	51	30	7	4	2	2	6	8	47.79	Dificult
1630	41	23	6	3	5	0	2	9	44.354	Dificult
1631	32	20	4	0	1	1	3	7	61.325	Plain_English
1632	42	23	7	2	2	0	3	8	40.676	Dificult
1633	37	26	4	1	0	1	4	7	73.248	Fairly_Easy
1634	35	22	5	1	1	1	3	7	61.079	Plain_English
1635	61	36	6	4	5	4	7	9	45.215	Dificult
1636	33	14	6	2	1	0	4	4	0.316	very_difficult
1637	48	30	5	5	4	0	6	12	56.25	Fairly_difficult
1638	37	27	2	2	1	0	4	10	77.199	Fairly_Easy
1639	24	16	2	2	0	0	1	8	71.815	Fairly_Easy
1640	5	4	0	0	1	1	1	0	99.055	Very_Easy
1641	14	10	1	1	0	4	3	3	83.32	Easy
1642	41	24	6	2	1	2	7	8	50.13	Fairly_difficult
1643	29	17	3	2	2	1	3	5	53.89	Fairly_difficult
1644	59	41	6	5	2	1	7	15	64.286	Plain_English
1645	9	6	1	1	0	0	3	2	76.89	Fairly_Easy
1646	39	21	6	5	1	1	6	10	39.063	Dificult
1647	44	28	4	3	2	2	4	13	59.682	Very_Easy
1648	13	11	0	1	1	1	1	4	101.271	Very_Easy
1649	64	38	9	4	2	2	7	14	45.066	Dificult
1650	16	11	2	2	0	0	3	5	78.198	Fairly_Easy
1651	23	17	1	1	0	0	4	5	83.749	Easy
1652	33	21	3	3	0	0	4	8	63.235	Plain_English
1653	36	18	5	5	3	0	3	5	28.5	very_difficult
1654	19	12	3	1	0	1	3	4	66.795	Plain_English
1655	44	29	3	5	3	4	5	13	63.759	Plain_English
1656	39	24	3	4	4	2	3	8	57.18	Fairly_difficult
1657	30	18	4	2	2	0	2	7	56.7	Fairly_difficult
1658	18	12	2	2	1	0	3	5	73.845	Fairly_Easy
1659	20	14	2	2	1	1	1	8	78.873	Fairly_Easy
1660	34	21	5	1	0	1	6	7	59.206	Very_Easy
1661	27	20	2	2	2	2	4	3	82.475	Easy
1662	24	14	3	2	1	1	1	6	54.701	Fairly_difficult
1663	41	18	7	2	3	1	2	6	5	very_difficult
1664	47	28	6	4	4	0	3	12	50.618	Fairly_difficult
1665	53	29	6	7	2	4	2	15	37.504	Dificult
1666	39	22	6	2	3	1	4	8	45.697	Dificult
1667	31	21	3	0	0	3	7	2	71.292	Fairly_Easy
1668	14	10	0	1	0	0	2	6	83.32	Easy
1669	41	27	3	4	3	4	2	10	64.666	Plain_English
1670	28	13	5	1	0	0	3	6	18.022	very_difficult
1671	32	21	2	1	3	0	6	3	67.263	Plain_English
1672	55	33	6	2	2	0	9	7	49.088	Very_Easy
1673	45	25	7	3	4	0	5	6	41.868	Dificult
1674	58	29	8	1	1	1	5	11	22.918	very_difficult
1675	11	9	0	0	1	0	2	2	98.868	Very_Easy
1676	43	25	5	5	1	0	3	14	48.636	Dificult
1677	28	18	2	3	2	4	3	7	66.1	Plain_English
1678	38	24	4	5	1	1	3	10	60.705	Plain_English
1679	32	19	4	3	1	0	3	7	54.708	Fairly_difficult
1680	41	21	5	4	0	2	2	9	31.006	Dificult
1681	18	13	1	1	1	0	1	6	83.099	Easy
1682	30	19	3	1	0	0	4	9	63.614	Plain_English
1683	32	23	2	3	2	0	1	11	77.458	Fairly_Easy
1684	39	21	3	4	5	0	5	7	39.063	Dificult
1685	30	18	5	3	1	1	4	6	56.7	Fairly_difficult
1686	14	8	2	1	0	1	1	4	54.725	Fairly_difficult
1687	39	25	5	3	1	1	5	10	62.172	Plain_English
1688	30	17	2	3	1	0	3	10	48.913	Dificult
1689	39	26	3	3	3	0	2	13	66.74	Plain_English
1690	31	17	3	4	2	1	4	7	43.937	Dificult
1691	30	20	2	6	4	0	1	10	69.785	Very_Easy
1692	37	21	5	3	2	2	3	7	47.12	Dificult
1693	34	20	3	3	2	0	2	10	52.865	Fairly_difficult
1694	35	21	3	2	1	0	3	9	55.178	Fairly_difficult
1695	22	12	2	1	1	2	4	2	45.645	Dificult
1696	43	21	7	3	2	1	2	7	22.949	very_difficult
1697	43	25	5	3	1	0	5	14	48.636	Dificult
1698	27	18	2	2	1	4	1	10	70.8	Fairly_Easy
1699	39	24	5	0	2	2	2	10	57.18	Fairly_difficult
1700	18	10	1	1	1	0	1	6	49.48	Very_Easy
1701	35	19	4	2	2	1	2	8	41.35	Dificult
1702	23	14	3	2	2	0	2	5	60.744	Plain_English
1703	36	19	4	3	1	1	2	9	36.898	Dificult
1704	26	16	3	0	2	0	2	3	61.24	Plain_English
1705	37	21	4	2	2	2	6	5	47.12	Dificult
1706	24	16	1	1	3	0	2	3	71.815	Fairly_Easy
1707	29	20	3	3	2	0	2	7	74.015	Fairly_Easy
1708	14	9	0	1	0	0	1	4	70.668	Fairly_Easy
1709	30	25	1	2	1	0	4	11	92.628	Very_Easy
1710	34	18	5	2	1	4	2	8	37.9	Dificult
1711	25	17	2	0	1	1	2	5	73.796	Fairly_Easy
1712	36	20	4	4	1	0	3	11	44.405	Dificult
1713	50	31	4	4	3	2	7	10	54.651	Fairly_difficult
1714	46	28	6	2	4	0	4	10	53.639	Fairly_difficult
1715	39	24	4	3	5	0	5	7	57.18	Fairly_difficult
1716	35	21	4	1	2	2	5	6	55.178	Fairly_difficult
1717	45	26	5	1	4	1	4	10	47.217	Dificult
1718	38	24	3	2	3	1	4	7	60.705	Plain_English
1719	49	30	5	3	4	0	4	11	53.43	Fairly_difficult
1720	25	15	2	1	2	2	3	3	58.223	Fairly_difficult
1721	21	13	2	1	2	1	2	4	63.576	Plain_English
1722	47	31	3	3	1	1	4	12	62.838	Plain_English
1723	33	19	5	2	2	0	3	7	50.256	Fairly_difficult
1724	33	21	3	3	2	4	3	8	63.235	Plain_English
1725	25	15	3	1	0	1	4	6	58.223	Fairly_difficult
1726	35	17	5	1	2	3	4	4	24.031	very_difficult
1727	24	14	3	2	2	0	2	6	54.701	Fairly_difficult
1728	35	23	3	1	0	0	6	7	66.423	Plain_English
1729	41	22	5	4	5	1	4	7	38.006	Dificult
1730	48	28	7	3	3	0	3	11	47.596	Dificult
1731	35	20	5	1	0	0	4	9	48.635	Dificult
1732	24	14	3	1	0	5	2	6	54.701	Fairly_difficult
1733	18	10	3	2	1	1	1	4	49.48	Very_Easy
1734	17	11	1	0	1	0	1	5	70.507	Fairly_Easy
1735	44	31	3	1	1	0	5	9	71.025	Fairly_Easy
1736	58	37	6	4	3	0	3	13	55.441	Fairly_difficult
1737	33	18	5	2	1	1	5	6	42.6	Dificult
1738	25	16	2	2	2	0	4	5	66.528	Plain_English
1739	16	8	3	0	1	1	1	2	33.575	Dificult
1740	31	20	2	3	1	1	5	8	65.555	Plain_English
1741	18	11	1	0	0	1	2	3	62.816	Plain_English
1742	48	27	7	4	4	1	4	10	42.733	Dificult
1743	16	12	1	0	1	0	2	2	87.945	Easy
1744	57	37	6	4	3	1	8	13	57.728	Fairly_difficult
1745	37	23	5	2	1	1	4	10	59.067	Very_Easy
1746	45	28	6	3	2	0	5	13	56.661	Fairly_difficult
1747	31	18	4	1	1	2	3	8	52	Fairly_difficult
1748	29	20	4	2	2	0	2	8	74.015	Fairly_Easy
1749	19	11	3	0	0	0	2	4	55.125	Fairly_difficult
1750	38	23	4	3	0	1	2	12	55.389	Fairly_difficult
1751	33	21	3	1	0	2	4	9	63.235	Plain_English
1752	33	18	4	3	3	1	6	4	42.6	Dificult
1753	37	25	3	1	1	3	6	6	68.94	Plain_English
1754	54	32	9	3	2	1	6	10	47.833	Dificult
1755	24	13	4	1	2	2	2	4	44.053	Dificult
1756	16	10	2	2	0	1	1	6	66.4	Plain_English
1757	19	11	2	1	1	0	2	4	55.125	Fairly_difficult
1758	27	17	2	1	1	1	3	9	63.843	Plain_English
1759	33	21	3	0	3	0	2	8	63.235	Plain_English
1760	48	31	5	2	4	2	4	8	60.109	Plain_English
1761	58	40	5	3	3	2	7	15	63.865	Plain_English
1762	47	34	3	5	2	1	8	14	72.633	Fairly_Easy
1763	37	25	3	1	0	4	4	7	68.94	Plain_English
1764	29	17	3	1	4	0	2	6	53.89	Fairly_difficult
1765	38	27	2	2	1	4	6	10	74.066	Fairly_Easy
1766	37	25	3	1	1	0	3	9	68.94	Plain_English
1767	42	25	5	3	3	3	3	9	52.02	Fairly_difficult
1768	49	29	6	4	1	4	4	12	49.173	Very_Easy
1769	35	21	5	1	4	0	1	7	55.178	Fairly_difficult
1770	30	17	3	3	1	1	3	6	48.913	Dificult
1771	18	11	3	1	1	0	2	6	62.816	Plain_English
1772	20	10	3	1	2	0	1	3	32.56	Dificult
1773	57	40	4	6	7	1	5	10	65.98	Plain_English
1774	21	14	3	0	1	1	3	3	72.83	Fairly_Easy
1775	43	24	8	3	2	0	3	8	43.08	Dificult
1776	26	19	0	3	2	0	4	6	81.424	Easy
1777	41	20	7	2	0	0	2	11	23.255	very_difficult
1778	21	17	1	1	0	0	3	4	93.702	Very_Easy
1779	17	12	2	0	0	0	4	2	80.895	Easy
1780	66	34	11	3	1	10	3	15	25.356	very_difficult
1781	28	19	2	2	2	1	2	7	72.519	Fairly_Easy
1782	50	30	3	5	3	0	3	14	50.61	Fairly_difficult
1783	65	40	7	5	5	0	4	14	49.06	Very_Easy
1784	14	10	1	2	1	0	1	3	83.32	Easy
1785	53	29	9	4	3	0	2	13	37.504	Dificult
1786	38	26	3	6	2	0	3	15	69.994	Very_Easy
1787	35	20	4	2	2	0	2	10	48.635	Dificult
1788	28	19	2	2	1	0	3	8	72.519	Fairly_Easy
1789	21	15	2	1	1	0	3	5	80.783	Easy
1790	12	9	1	0	0	0	2	2	89.468	Very_Easy
1791	33	20	4	1	2	0	4	5	57.095	Fairly_difficult
1792	51	33	6	2	2	0	7	8	59.342	Very_Easy
1793	39	26	4	3	3	1	5	7	66.74	Plain_English
1794	8	5	1	0	0	0	2	1	68.938	Plain_English
1795	21	17	1	3	0	2	5	5	93.702	Very_Easy
1796	39	22	3	2	4	0	3	11	45.697	Dificult
1797	27	16	2	1	0	1	5	5	55.953	Fairly_difficult
1798	33	24	3	3	1	4	1	11	78.33	Fairly_Easy
1799	28	20	2	0	1	0	5	3	78.245	Fairly_Easy
1800	23	18	1	0	1	1	4	5	89.6	Very_Easy
1801	33	26	3	3	1	2	5	6	86.263	Easy
1802	35	23	2	5	4	0	1	8	66.423	Plain_English
1803	43	24	7	3	2	0	1	10	43.08	Dificult
1804	47	29	6	5	3	0	5	12	55.007	Fairly_difficult
1805	25	20	1	2	2	5	2	5	90.935	Very_Easy
1806	38	26	2	1	2	1	5	7	69.994	Very_Easy
1807	17	11	2	1	1	1	2	3	70.507	Fairly_Easy
1808	22	15	3	2	1	0	3	6	75.143	Fairly_Easy
1809	50	32	6	6	1	0	4	15	58.408	Fairly_difficult
1810	22	13	4	2	1	0	2	6	57.068	Fairly_difficult
1811	23	13	4	3	1	0	2	7	50.561	Fairly_difficult
1812	49	33	4	1	1	5	7	7	64.469	Plain_English
1813	18	13	1	2	2	0	3	3	83.099	Easy
1814	40	27	3	2	5	0	3	8	67.799	Plain_English
1815	13	9	0	1	0	0	1	6	80.068	Easy
1816	48	33	2	7	4	0	6	13	67.033	Plain_English
1817	13	10	1	1	0	4	1	6	91.78	Very_Easy
1818	23	17	1	2	2	1	3	7	83.749	Easy
1819	36	22	5	2	1	0	2	13	57.234	Fairly_difficult
1820	17	14	0	2	2	0	2	4	97.001	Very_Easy
1821	34	21	4	4	1	1	2	11	59.206	Very_Easy
1822	14	8	1	2	0	0	1	5	54.725	Fairly_difficult
1823	15	10	2	1	0	0	1	6	74.86	Fairly_Easy
1824	41	28	5	2	0	0	7	10	68.746	Plain_English
1825	45	31	2	4	2	1	1	14	68.296	Plain_English
1826	25	19	1	2	1	0	3	8	85.877	Easy
1827	49	33	4	3	3	0	3	12	64.469	Plain_English
1828	42	23	5	3	2	0	7	7	40.676	Dificult
1829	32	23	1	2	0	0	6	12	77.458	Fairly_Easy
1830	30	21	1	2	3	0	2	6	75.32	Fairly_Easy
1831	13	10	0	1	0	0	2	5	91.78	Very_Easy
1832	27	18	1	3	0	0	3	10	70.8	Fairly_Easy
1833	14	10	2	0	1	1	3	1	83.32	Easy
1834	18	13	2	3	0	1	1	6	83.099	Easy
1835	37	23	3	5	4	4	3	11	59.067	Very_Easy
1836	36	27	1	3	5	0	3	12	80.333	Easy
1837	27	15	4	1	2	0	4	5	46.942	Dificult
1838	28	17	3	1	0	1	5	5	58.866	Fairly_difficult
1839	43	28	3	3	4	0	3	9	62.704	Plain_English
1840	41	29	2	3	1	0	6	10	72.511	Fairly_Easy
1841	38	26	3	3	0	1	3	11	69.994	Very_Easy
1842	48	23	10	3	1	0	5	9	18.606	very_difficult
1843	72	41	9	3	1	0	7	14	37.462	Dificult
1844	29	19	1	0	1	0	3	6	68.066	Plain_English
1845	47	30	4	1	1	1	5	11	59.07	Very_Easy
1846	48	32	4	3	1	1	5	12	63.695	Plain_English
1847	22	15	1	1	0	0	2	7	75.143	Fairly_Easy
1848	36	25	3	0	1	1	7	5	72.324	Fairly_Easy
1849	26	16	2	2	0	1	2	8	61.24	Plain_English
1850	25	20	1	1	1	1	6	3	90.935	Very_Easy
1851	27	19	2	1	0	1	4	6	76.971	Fairly_Easy
1852	34	27	1	1	3	0	5	7	86.599	Easy
1853	29	15	4	3	1	0	2	7	35.663	Dificult
1854	31	19	4	2	1	1	2	8	59.161	Very_Easy
1855	21	13	2	1	1	0	2	2	63.576	Plain_English
1856	36	22	2	3	4	0	5	8	57.234	Fairly_difficult
1857	17	13	1	2	1	2	2	6	89.607	Very_Easy
1858	6	5	0	0	0	3	0	1	102.778	Very_Easy
1859	14	8	2	0	0	1	1	2	54.725	Fairly_difficult
1860	26	17	1	2	1	2	3	6	68.819	Plain_English
1861	35	19	4	2	3	0	3	6	41.35	Dificult
1862	34	19	5	2	2	1	3	8	45.803	Dificult
1863	17	7	4	1	1	1	1	2	-2.175	Very_Easy
1864	21	14	3	0	0	2	3	3	72.83	Fairly_Easy
1865	20	13	1	1	1	1	4	4	70.084	Fairly_Easy
1866	33	24	3	2	5	2	4	6	78.33	Fairly_Easy
1867	64	40	6	4	4	0	6	14	51.175	Fairly_difficult
1868	22	16	1	2	2	2	3	3	82.39	Easy
1869	23	14	2	1	1	5	3	3	60.744	Plain_English
1870	24	16	2	2	1	1	3	6	71.815	Fairly_Easy
1871	35	30	0	2	3	0	3	7	92.91	Very_Easy
1872	46	31	3	1	3	3	6	7	65.567	Plain_English
1873	46	27	5	4	2	1	6	10	48.999	Dificult
1874	30	16	4	2	2	0	4	6	40.09	Dificult
1875	27	14	4	2	1	4	1	6	36.573	Dificult
1876	27	16	4	3	0	0	4	7	55.953	Fairly_difficult
1877	39	23	3	2	1	2	3	10	51.71	Fairly_difficult
1878	26	12	2	1	2	2	2	2	17.445	very_difficult
1879	28	17	3	2	0	0	2	7	58.866	Fairly_difficult
1880	18	12	1	2	0	1	2	4	73.845	Fairly_Easy
1881	46	26	8	3	1	0	3	11	43.963	Dificult
1882	52	31	5	5	2	0	3	17	49.193	Very_Easy
1883	29	17	3	5	3	1	2	7	53.89	Fairly_difficult
1884	22	13	3	1	3	0	2	4	57.068	Fairly_difficult
1885	24	17	2	2	1	4	2	6	78.772	Fairly_Easy
1886	43	31	3	3	3	2	2	12	73.754	Fairly_Easy
1887	31	18	5	2	2	1	4	6	52	Fairly_difficult
1888	29	15	4	2	4	0	2	3	35.663	Dificult
1889	42	23	6	2	1	4	4	11	40.676	Dificult
1890	31	22	1	2	1	2	3	10	76.461	Fairly_Easy
1891	41	26	5	2	2	1	5	8	60.232	Plain_English
1892	35	27	1	4	2	0	5	10	83.466	Easy
1893	44	27	4	4	3	1	2	12	55.266	Fairly_difficult
1894	33	24	2	4	2	2	4	8	78.33	Fairly_Easy
1895	41	26	5	4	1	0	2	12	60.232	Plain_English
1896	28	20	1	1	2	1	3	6	78.245	Fairly_Easy
1897	19	12	1	1	1	1	2	4	66.795	Plain_English
1898	26	15	3	2	2	2	2	6	52.583	Fairly_difficult
1899	23	14	3	1	1	0	2	6	60.744	Plain_English
1900	25	16	1	2	1	1	3	7	66.528	Plain_English
1901	33	25	1	1	2	1	7	8	82.476	Easy
1902	47	31	2	4	3	3	6	12	62.838	Plain_English
1903	25	14	2	2	1	0	3	5	48.659	Dificult
1904	30	20	2	1	2	2	4	6	69.785	Very_Easy
1905	24	16	2	0	1	0	1	6	71.815	Fairly_Easy
1906	19	11	2	0	0	0	4	3	55.125	Fairly_difficult
1907	64	39	6	5	4	1	8	14	48.212	Dificult
1908	28	20	3	1	1	0	2	7	78.245	Fairly_Easy
1909	40	20	4	2	0	0	3	10	27.485	very_difficult
1910	30	19	3	1	1	0	3	7	63.614	Plain_English
1911	27	16	2	2	2	2	1	5	55.953	Fairly_difficult
1912	36	17	6	3	2	0	2	10	19.055	very_difficult
1913	18	11	2	0	1	0	4	2	62.816	Plain_English
1914	23	13	4	0	0	2	4	3	50.561	Fairly_difficult
1915	48	26	6	3	2	1	4	14	37.455	Dificult
1916	29	18	3	1	2	1	4	4	61.4	Plain_English
1917	18	8	2	1	0	2	2	2	12.425	very_difficult
1918	54	37	3	2	3	3	6	13	64.587	Plain_English
1919	50	33	4	3	4	2	5	10	61.906	Plain_English
1920	22	14	1	1	1	1	1	5	66.787	Plain_English
1921	46	26	6	1	4	0	4	8	43.963	Dificult
1922	13	9	1	1	0	1	2	3	80.068	Easy
1923	24	15	2	0	0	1	3	5	63.863	Plain_English
1924	23	16	2	2	1	0	4	5	77.103	Fairly_Easy
1925	41	28	1	5	3	0	4	15	68.746	Plain_English
1926	32	23	1	4	2	4	5	9	77.458	Fairly_Easy
1927	14	9	1	1	0	0	1	5	70.668	Fairly_Easy
1928	28	18	2	1	1	2	2	7	66.1	Plain_English
1929	33	22	2	1	0	1	2	9	68.77	Plain_English
1930	31	22	2	1	2	0	2	9	76.461	Fairly_Easy
1931	43	26	5	4	3	2	6	7	53.725	Fairly_difficult
1932	28	19	3	4	1	0	4	8	72.519	Fairly_Easy
1933	30	21	2	2	1	0	2	10	75.32	Fairly_Easy
1934	31	17	3	3	1	0	3	11	43.937	Dificult
1935	12	8	1	2	1	2	1	3	75.875	Fairly_Easy
1936	36	22	6	4	3	4	3	9	57.234	Fairly_difficult
1937	35	17	6	2	2	0	4	4	24.031	very_difficult
1938	36	24	4	2	3	1	6	8	67.755	Plain_English
1939	11	8	1	0	0	0	4	1	86.45	Easy
1940	37	20	5	1	2	0	3	6	40.175	Dificult
1941	31	22	1	1	1	0	6	6	76.461	Fairly_Easy
1942	33	18	3	3	3	0	3	7	42.6	Dificult
1943	27	16	3	1	1	0	5	4	55.953	Fairly_difficult
1944	56	30	7	3	2	0	9	7	33.69	Dificult
1945	52	30	7	3	3	0	7	8	44.97	Dificult
1946	45	23	7	5	3	0	2	9	29.641	Very_Easy
1947	36	20	5	1	1	1	5	5	44.405	Dificult
1948	27	16	3	1	1	1	2	5	55.953	Fairly_difficult
1949	37	19	6	1	2	0	4	6	32.445	Dificult
1950	36	24	4	2	3	2	3	9	67.755	Plain_English
1951	42	26	5	4	5	1	2	10	56.978	Fairly_difficult
1952	24	12	3	0	0	0	2	5	31.545	Dificult
1953	33	21	4	1	2	4	4	7	63.235	Plain_English
1954	29	19	3	2	1	1	4	8	68.066	Plain_English
1955	43	28	4	2	1	2	2	8	62.704	Plain_English
1956	42	29	2	4	5	0	3	12	69.593	Very_Easy
1957	59	40	5	5	1	0	8	15	61.75	Plain_English
1958	50	33	5	4	4	2	4	13	61.906	Plain_English
1959	36	20	5	2	1	1	3	9	44.405	Dificult
1960	70	40	10	2	3	0	6	17	38.485	Dificult
1961	62	37	6	4	4	2	3	14	46.295	Dificult
1962	38	23	3	1	1	2	4	7	55.389	Fairly_difficult
1963	39	26	2	3	0	1	6	12	66.74	Plain_English
1964	33	22	4	3	4	0	5	6	68.77	Plain_English
1965	31	19	4	4	4	0	1	7	59.161	Very_Easy
1966	29	18	4	1	2	1	3	6	61.4	Plain_English
1967	52	28	8	5	2	2	3	12	35.511	Dificult
1968	40	26	4	3	2	1	3	9	63.486	Plain_English
1969	46	29	5	2	4	1	7	6	57.924	Fairly_difficult
1970	51	36	5	3	3	1	4	13	68.715	Plain_English
1971	36	22	2	1	2	0	3	9	57.234	Fairly_difficult
1972	27	18	2	0	2	0	3	5	70.8	Fairly_Easy
1973	24	15	3	1	1	0	4	4	63.863	Plain_English
1974	7	7	0	0	0	1	1	1	118.683	Very_Easy
1975	31	19	2	2	2	1	1	10	59.161	Very_Easy
1976	24	17	1	3	1	0	3	6	78.772	Fairly_Easy
1977	27	18	2	1	2	0	4	2	70.8	Fairly_Easy
1978	31	24	0	2	1	2	5	6	85.38	Easy
1979	33	20	5	2	1	1	6	6	57.095	Fairly_difficult
1980	27	21	2	3	4	0	3	7	87.406	Easy
1981	14	7	2	1	1	1	1	3	34.083	Dificult
1982	18	14	1	0	0	0	3	4	90.959	Very_Easy
1983	47	25	6	4	2	0	4	9	35.1	Dificult
1984	25	16	4	1	2	0	5	5	66.528	Plain_English
1985	30	15	5	2	0	0	4	7	30.023	Dificult
1986	31	18	3	1	3	0	3	6	52	Fairly_difficult
1987	50	32	4	4	3	1	7	9	58.408	Fairly_difficult
1988	29	18	4	1	1	0	6	5	61.4	Plain_English
1989	20	14	1	1	1	1	3	2	78.873	Fairly_Easy
1990	30	19	4	3	3	2	5	5	63.614	Plain_English
1991	25	17	3	0	1	1	5	2	73.796	Fairly_Easy
1992	38	21	3	3	2	1	2	9	43.092	Dificult
1993	40	25	3	3	3	1	3	9	58.787	Fairly_difficult
1994	19	15	0	1	0	1	4	4	92.063	Very_Easy
1995	32	21	4	2	3	1	5	3	67.263	Plain_English
1996	25	20	2	2	1	1	6	4	90.935	Very_Easy
1997	27	18	1	2	3	0	1	4	70.8	Fairly_Easy
1998	48	24	7	2	2	0	4	9	25.455	very_difficult
1999	27	15	3	4	3	1	1	6	46.942	Dificult
[truncated: 16,820 more rows]
